# Supplementary material for: Lewis acidity of a high-valent copper(iii) acetylacetonate
Source: RSC Adv. 2026 Jul 8. Online ahead of print. doi: 10.1039/d6ra04158b (PMC13343543; doi:10.1039/d6ra04158b)
Supplement: RA-OLF-D6RA04158B-s001 [file RA-OLF-D6RA04158B-s001.zip]

Archive with 8 entries (8 files):
- (acac)2Cu_F_wB97X_gas.xyz
- (acac)2Cu_wB97X_gas.xyz
- (acac)Cu(IPr)_F_wB97X_gas.xyz
- (acac)Cu(IPr)_wB97X_gas.xyz
- 1_B3LYP_gas.xyz
- 1_F_B3LYP_gas.xyz
- 1_F_wB97X_gas.xyz
- 1_wB97X_gas.xyz
