# Supplementary material for: Lewis acidity of a high-valent copper(iii) acetylacetonate
Source: RSC Adv. 2026 Jul 8. Online ahead of print. doi: 10.1039/d6ra04158b (PMC13343543; doi:10.1039/d6ra04158b)
Supplement: RA-OLF-D6RA04158B-s001 [file RA-OLF-D6RA04158B-s001.zip › (acac)2Cu_F_wB97X_gas.xyz]

30
Coordinates from ORCA-job orca E -2431.447779136449
  Cu          2.77439367754479      1.56133793613065      1.86335130168043
  O           1.69730743590736      2.52451471886579      0.45762466731046
  H           3.72272812303779     -1.77700243896523     -2.12772325562982
  H           5.18161849716080     -1.33415797017921     -1.20329374131727
  H           4.44026689101152     -0.14958122587532     -2.27799227015284
  O           4.05438349114842      3.10000259415381      1.89187805137977
  H           0.01111302647002     -2.06547919112030      1.99993683217376
  H          -0.04998620433743     -2.37145480760383      0.24285029918878
  H           1.88223748522571     -1.88020726325912     -0.81041466558851
  O           1.38968522511209      0.13946545620571      1.76026781669840
  O           3.90667817272075      0.52089867032192      0.20400674844774
  C           1.27864960397078     -0.75436618642331      0.88497291198698
  C           2.16258629619357     -1.05969712739503     -0.16114871006727
  C           3.40537397664335     -0.42798620436273     -0.42241054350954
  C           0.02008107778489     -1.59954364306197      1.01122141856949
  C           4.22542094031767     -0.97104216697413     -1.58950660104687
  H          -0.85085274355653     -0.94179062414296      0.94890063713037
  C           2.14478018191229      3.41936518105547     -0.30177662775468
  C           3.35406773190598      4.11036354820971     -0.14067199146707
  C           4.21307946998709      3.91953707352617      0.95807256867685
  C           1.26179564827655      3.76565822163707     -1.48615779785306
  H           6.33184439683716      4.13395491135291      1.06034711875661
  H           1.68328637233676      4.55856462646672     -2.10631284805078
  H           1.12138345753409      2.86447934780346     -2.08847263817427
  H           0.27912413434109      4.07203740784763     -1.11856292916254
  C           5.45485141442308      4.78588100319221      1.06154342414067
  H           5.53381749899222      5.50660454040586      0.24578631768586
  H           5.43857655169424      5.31351852920205      2.01831547481314
  H           3.62072182671224      4.85848254014591     -0.87623026169286
  F           3.36349998939135      0.98241962603995      3.51663281672807
