# Supplementary material for: Lewis acidity of a high-valent copper(iii) acetylacetonate
Source: RSC Adv. 2026 Jul 8. Online ahead of print. doi: 10.1039/d6ra04158b (PMC13343543; doi:10.1039/d6ra04158b)
Supplement: RA-OLF-D6RA04158B-s001 [file RA-OLF-D6RA04158B-s001.zip › (acac)2Cu_wB97X_gas.xyz]

29
Coordinates from ORCA-job orca E -2331.485037899502
  Cu          2.77615558042658      1.49756468289191      0.05509177329521
  O           1.53021485785263      2.96417222267816      0.08396234867344
  H           4.61461753323407     -3.18464927428954     -0.03164334167284
  H           5.55767244480699     -1.93292483341037      0.81929343466195
  H           5.49312962343178     -1.92661048330752     -0.94011225514734
  O           4.29899692925482      2.67359400166924      0.02932987553238
  H          -0.59444998023454     -1.28892543267882      1.04165612858224
  H           0.00321233048366     -2.69983828341442      0.12959672338088
  H           2.32294629759937     -2.80867057327983      0.04933933120709
  O           1.25311528630225      0.32074040832200      0.10100040526223
  O           4.02045977749378      0.02979880638943      0.00455010082935
  C           1.28072590759671     -0.94573758385142      0.09469756445664
  C           2.43601933933516     -1.73370669454910      0.05060152833916
  C           3.72994609648059     -1.20327860860859      0.00799869805235
  C          -0.07076353614499     -1.61291356273839      0.13942271660880
  C           4.91310416279659     -2.13687815253542     -0.03867305133694
  H          -0.65870568486161     -1.27710740910906     -0.71773908573988
  C           1.82072128774141      4.19735056599233      0.08192891349069
  C           3.11501536691868      4.72776104356057      0.05891166885991
  C           4.27092640440930      3.94027083222441      0.03425022476905
  C           0.63660789188502      5.13048999947796      0.10693042538224
  H           6.15905716098509      4.28449186087771     -0.88569209031393
  H           0.93481574152525      6.17838061759992      0.10535993136577
  H           0.00814908862770      4.92650189418060     -0.76289505749245
  H           0.04005012944821      4.91992196002535      0.99738615128605
  C           5.62296576325495      4.60714894874704      0.00970016557617
  H           5.54918022521427      5.69409732521228      0.02007818503570
  H           6.19875214638759      4.26987444172811      0.87444519326294
  H           3.22772714184865      5.80277500369540      0.06015371679312
