# Supplementary material for: Lewis acidity of a high-valent copper(iii) acetylacetonate
Source: RSC Adv. 2026 Jul 8. Online ahead of print. doi: 10.1039/d6ra04158b (PMC13343543; doi:10.1039/d6ra04158b)
Supplement: RA-OLF-D6RA04158B-s001 [file RA-OLF-D6RA04158B-s001.zip › (acac)Cu(IPr)_F_wB97X_gas.xyz]

51
Coordinates from ORCA-job orca E -2628.383090306605
  Cu          5.23988327449761      5.37952158628800      3.45955834958718
  O           4.47859834853854      3.25755795724727      2.93058501083823
  O           6.94344048303403      4.10567091977158      4.18249527900152
  N           6.10664832918842      6.65554529102640      0.92885052406011
  N           3.98897810367597      6.92910252152694      1.37243332159321
  C           5.13828638210564      6.38547402551600      1.83827943243435
  C           4.55542850149147      2.38746143973535      3.82185071114849
  C           4.23153335990839      7.77090464347074      0.20074124017208
  H           4.34312464982784      8.82507863977953      0.49388027373459
  H           3.43368809936558      7.69739364165828     -0.53740497485244
  C           7.42726497137550      5.98557008611874      0.95010668723612
  C           5.58088088586355      2.25132880007519      4.78218709715134
  H           5.48394838806478      1.45540800879545      5.51131256701986
  C           5.54386750298330      7.20162698667923     -0.30502231856798
  H           5.37017536831755      6.40353122130776     -1.04120136847288
  H           6.18318732564373      7.95987883528282     -0.75646011009543
  C           3.40657406190773      1.38266015427846      3.88194266070537
  H           2.49996510286111      1.91921346806485      4.17692960147233
  H           3.58640135280639      0.56947557162648      4.58883203244543
  H           3.23904122939102      0.97243097909993      2.88252907554010
  C           2.78256573121945      7.12456065697052      2.21626550956054
  C           6.67394538664459      3.13032541986454      4.91681766330327
  C           1.66727048040575      7.70479356810405      1.33912473514194
  H           1.92007887213064      8.69045988989670      0.93863743165743
  H           0.77013534914308      7.81662708443950      1.95062704226158
  H           1.42871456122619      7.03471266259714      0.50750309433978
  C           8.26648692974244      6.49449405743774     -0.22646435865767
  H           7.82648288945040      6.23451681381131     -1.19289657652220
  H           9.25233107139257      6.02780265462204     -0.17398737192624
  H           8.40392224415068      7.57875813495001     -0.17962123285031
  C           3.10558741119260      8.08990679185581      3.36149916309467
  H           3.81208154892262      7.61934541167331      4.05200743061601
  H           2.19205015469062      8.32308150122079      3.91779647020811
  H           3.51887166095206      9.02833947501689      2.97342947859332
  C           8.15432961137452      6.34878175417674      2.24520071448189
  H           8.28433708584122      7.43351375188178      2.30775305697884
  H           9.13924646720977      5.87259721710914      2.25634572718119
  H           7.60995110676508      6.00014147512598      3.12008860684879
  C           7.24270510257652      4.46990533793951      0.82756616091103
  H           6.67648047164211      4.08069249828848      1.67461811931363
  H           8.21812201048335      3.97445851503740      0.80201004458192
  H           6.70780394406227      4.22685172154558     -0.09717238582210
  C           2.30384399011523      5.78444573598700      2.78360016416071
  H           2.30904451377991      5.01095865341787      2.01313511691387
  H           1.28327854434307      5.90720728622114      3.16219818145388
  H           2.92798116399055      5.45771505376710      3.61680378573969
  C           7.62782631880295      2.88704495317059      6.08145695600109
  H           8.65737653224177      2.91955779535830      5.71537480708917
  H           7.44570389657840      1.93770328789186      6.59028496258829
  H           7.50058561171832      3.70647024306937      6.79467224904161
  F           4.46785967316224      5.80118777200193      5.21771814786430
