# Supplementary material for: Lewis acidity of a high-valent copper(iii) acetylacetonate
Source: RSC Adv. 2026 Jul 8. Online ahead of print. doi: 10.1039/d6ra04158b (PMC13343543; doi:10.1039/d6ra04158b)
Supplement: RA-OLF-D6RA04158B-s001 [file RA-OLF-D6RA04158B-s001.zip › (acac)Cu(IPr)_wB97X_gas.xyz]

50
Coordinates from ORCA-job orca E -2528.444958078211
  Cu          5.19175026950770      4.80591711599293      2.92365787136521
  O           4.49896456851791      4.61521028885954      4.79407926132202
  O           5.90990350954352      2.93561996898448      2.87223681199514
  N           6.24474973950603      6.94728471954600      1.26905442487598
  N           4.08890894089133      6.70844622772499      1.02759376667818
  C           5.17423629762232      6.23508479155999      1.66856640941574
  C           4.61388594490342      3.56574324918315      5.48348172556466
  C           4.39882022102125      7.93898281936127      0.29239644107356
  H           4.11527967833839      8.82064757736215      0.88120534976189
  H           3.88983649006483      7.98237956146150     -0.66875960157803
  C           7.64176024275907      6.52052603880856      1.52319035383046
  C           5.22991119675650      2.36707519643639      5.08276344345231
  H           5.24390479106209      1.55761097360905      5.80060990436731
  C           5.90857446983098      7.83109835372986      0.14810467167238
  H           6.18691666127072      7.36533650766411     -0.80583158332659
  H           6.40494531347270      8.79686027986856      0.22331969095482
  C           4.01940089308741      3.63381338050419      6.87528120205429
  H           4.48755479326291      4.45796041627538      7.41894179072542
  H           4.15027101558198      2.70783449812245      7.43536698377201
  H           2.95360722950258      3.86089950872976      6.79274930547904
  C           2.70116079547310      6.38244801349111      1.43532619022496
  C           5.82746172452187      2.12374167017744      3.83348003490625
  C           1.73294432851032      6.98595666929658      0.41455664079881
  H           1.78165805853348      8.07682673361069      0.39509262599226
  H           0.71414677709262      6.70679126365516      0.68806611677140
  H           1.92982519908884      6.60488596477334     -0.59092446552573
  C           8.58912861178997      7.62254515802335      1.04192876581018
  H           8.52413635286446      7.77990186031217     -0.03684854508686
  H           9.61500780835395      7.32937947706966      1.27066696144580
  H           8.38623151410685      8.56875579325422      1.55036602748823
  C           2.42350048687955      6.96562144534538      2.82442037758930
  H           3.08129414912759      6.51173697930217      3.56806702951657
  H           1.38735209852687      6.77246075709286      3.11431171134902
  H           2.58015086659526      8.04839874071545      2.82806686689466
  C           7.86410306441646      6.32414536013650      3.02418330204222
  H           7.55787320844055      7.21397253838897      3.57825077743827
  H           8.92574109595404      6.14247028308652      3.20913631361916
  H           7.31302018824416      5.46701629092726      3.41472792656117
  C           7.92788861459611      5.22050614254198      0.76514045459631
  H           7.28594128405902      4.41620254466337      1.12937501604617
  H           8.97017962351805      4.92301228419305      0.90689108617468
  H           7.75566060522418      5.35178621437512     -0.30727743040123
  C           2.50010244553390      4.86578078045068      1.44254036397512
  H           2.80190418988858      4.43261600663870      0.48663846844810
  H           1.44317922809277      4.64478232432627      1.61106145110525
  H           3.06608299513874      4.37783434276336      2.23778455398150
  C           6.44351294270903      0.76149221419003      3.58852654752698
  H           5.97372458946348      0.31443697270589      2.70914842392404
  H           6.33434066827750      0.09016280668789      4.44039515059468
  H           7.50478486737473      0.89031621462020      3.36166290803676
