# Supplementary material for: Lewis acidity of a high-valent copper(iii) acetylacetonate
Source: RSC Adv. 2026 Jul 8. Online ahead of print. doi: 10.1039/d6ra04158b (PMC13343543; doi:10.1039/d6ra04158b)
Supplement: RA-OLF-D6RA04158B-s001 [file RA-OLF-D6RA04158B-s001.zip › 1_B3LYP_gas.xyz]

23
Coordinates from ORCA-job orca E -2660.681832723932
  Cu          2.79627016232747      1.36000001620416      0.04831864652487
  C           1.51092262216174      2.86621667261037      0.06071895820838
  F           0.67975048346025      2.65900269934270     -0.97689097666925
  F           0.80407123697868      2.75795028729104      1.20006230102810
  F           1.93312032949022      4.12940717462889     -0.02488554947064
  C           4.28477170134541      2.66536432310914      0.03785553559638
  F           5.45730931064881      2.02231334899487      0.07892658895666
  F           4.28728460549399      3.41487067574279     -1.07801094427327
  F           4.25221739597001      3.48211721067278      1.10521405021027
  O           1.26600999973317      0.21759891271525      0.12213574655040
  O           4.01726939816198     -0.10119963453388     -0.01943979688555
  C           1.27284034197617     -1.05585229407650      0.11566779292814
  C           2.41717030328244     -1.85468623973370      0.04913192994447
  C           3.71329396381559     -1.33974556352746     -0.01479220544103
  C          -0.09010869599871     -1.69080347392267      0.18733344630269
  C           4.89379963574627     -2.27131718185383     -0.08479469221936
  H          -0.69173468806302     -1.34365231961208     -0.65512404952733
  H          -0.59215694797087     -1.35890707614505      1.09847264432960
  H          -0.03983305921649     -2.77766330970044      0.17542759405074
  H           2.29272252402084     -2.92665014357742      0.04827132900931
  H           4.59519495972356     -3.31759543910297     -0.07439447187818
  H           5.55711468225446     -2.07292713766423      0.75938897480880
  H           5.46120063415790     -2.06336490316174     -0.99428948488420
