# Supplementary material for: Lewis acidity of a high-valent copper(iii) acetylacetonate
Source: RSC Adv. 2026 Jul 8. Online ahead of print. doi: 10.1039/d6ra04158b (PMC13343543; doi:10.1039/d6ra04158b)
Supplement: RA-OLF-D6RA04158B-s001 [file RA-OLF-D6RA04158B-s001.zip › 1_F_B3LYP_gas.xyz]

24
Coordinates from ORCA-job orca E -2760.622034782551
  Cu          2.74919324129363      1.51748766882551      0.82472442272773
  C           2.05185244578517      2.36273179532672     -0.80709208913788
  F           1.64907890943558      1.43409979271203     -1.70345888324563
  F           0.94603932146691      3.10107439508799     -0.50639428167979
  F           2.87589339918902      3.18497023049048     -1.49962658564776
  C           3.88079365864607      3.09041307007303      1.15398682662559
  F           4.39384824705621      3.11021630638329      2.39584799754152
  F           4.93698209550386      3.13249956318535      0.30917833987916
  F           3.22448850306707      4.27915467674441      1.01925032484225
  O           1.24325637576364      0.27986403346001      0.74117889797499
  O           3.96254553173414     -0.01548000444192     -0.42377583137958
  C           1.28439361788109     -0.96615570109106      0.49535288498158
  C           2.33225695216040     -1.70413830547389     -0.04881584587969
  C           3.59796529252965     -1.20115172307350     -0.46314462353804
  C          -0.00116320057503     -1.69105992157262      0.85239471770993
  C           4.60629030841941     -2.20990326672116     -1.00675478190642
  H          -0.83618057021355     -1.22176324009109      0.32674349098285
  H          -0.18625468633570     -1.57860867643487      1.92338119814379
  H           0.03355634109240     -2.75139113042310      0.60162751734620
  H           2.16353750588419     -2.76600464714928     -0.16556816540876
  H           4.19140524388518     -3.21167177601369     -1.12797287433494
  H           5.45530579664654     -2.25801755577741     -0.32001726268214
  H           4.98471676072244     -1.85272992041392     -1.96673398673160
  F           3.25635165246149      0.77879234858869      2.40573704661663
