# Supplementary material for: Lewis acidity of a high-valent copper(iii) acetylacetonate
Source: RSC Adv. 2026 Jul 8. Online ahead of print. doi: 10.1039/d6ra04158b (PMC13343543; doi:10.1039/d6ra04158b)
Supplement: RA-OLF-D6RA04158B-s001 [file RA-OLF-D6RA04158B-s001.zip › 1_F_wB97X_gas.xyz]

24
Coordinates from ORCA-job orca E -2761.574857183105
  Cu          2.73901125155114      1.48741950553848      0.82915530378419
  C           2.06898232851452      2.32780762815290     -0.77661815896902
  F           1.60611490547182      1.39263318722968     -1.63586063363398
  F           1.00714755049369      3.12381711859427     -0.48004589651932
  F           2.91769333095332      3.08089234465750     -1.50982516134504
  C           3.85507944096620      3.04542746094693      1.10976707885372
  F           4.32202516272158      3.11714442150526      2.36668296695593
  F           4.93921773905994      3.01854353237356      0.30514381748895
  F           3.23829028148896      4.24064632044251      0.89878196642076
  O           1.23495337579904      0.28707486401077      0.77273263293554
  O           3.94617869202745      0.03105420757996     -0.41831940330715
  C           1.28161838599026     -0.95249214481188      0.50908703201651
  C           2.32948481721691     -1.67517898845430     -0.04994550007761
  C           3.58866281423505     -1.15416475921019     -0.46511641561872
  C           0.00570309472537     -1.69205303894577      0.86102147921167
  C           4.60158136296660     -2.15380665471812     -1.00814542974917
  H          -0.83285287230353     -1.21524489505142      0.34719763344572
  H          -0.16729441249273     -1.59669867572562      1.93605127305699
  H           0.04808769184129     -2.74793604682996      0.59032241491290
  H           2.17045223590847     -2.73815893451332     -0.18130178226760
  H           4.14955495466110     -3.10994249558723     -1.27876396016896
  H           5.35660698357680     -2.32615709788687     -0.23545405085166
  H           5.10348117663763     -1.71762435811357     -1.87382705817074
  F           3.28637245148884      0.77022551101642      2.39732830539607
