# Supplementary material for: Lewis acidity of a high-valent copper(iii) acetylacetonate
Source: RSC Adv. 2026 Jul 8. Online ahead of print. doi: 10.1039/d6ra04158b (PMC13343543; doi:10.1039/d6ra04158b)
Supplement: RA-OLF-D6RA04158B-s001 [file RA-OLF-D6RA04158B-s001.zip › 1_wB97X_gas.xyz]

23
Coordinates from ORCA-job orca E -2661.587107910802
  Cu          2.80055048950510      1.34417608040871      0.04429558628707
  C           1.55182080758210      2.83670533466787      0.05788193010111
  F           0.72645833955528      2.62347634101645     -0.98147201568450
  F           0.84772689159412      2.71680968390306      1.19583356786521
  F           1.94947667589426      4.10563425686393     -0.02354098022928
  C           4.24191991056913      2.64982792227305      0.03952991536482
  F           5.42140603597049      2.02144772046132      0.07983393592232
  F           4.24315738740642      3.40137270856350     -1.07262335666182
  F           4.20461368842351      3.45823296648002      1.11119097678686
  O           1.27600522528409      0.22948868041288      0.11786484773325
  O           4.01630317084095     -0.09307383354113     -0.02186507762083
  C           1.27845620361357     -1.04144696977547      0.11513676780256
  C           2.41790718549488     -1.84523675364836      0.05025212701050
  C           3.71181028681343     -1.32927527358969     -0.01557441526435
  C          -0.08517496833302     -1.67119254580917      0.18909788182611
  C           4.89049843175036     -2.26096737279236     -0.08585642129380
  H          -0.68139957838035     -1.32194823065855     -0.65677528335534
  H          -0.58167941835492     -1.33083175383703      1.10052335983990
  H          -0.03715745952963     -2.75917056987765      0.18121934259093
  H           2.29146595058968     -2.91816570428720      0.05183353737160
  H           4.58912399145040     -3.30746408168277     -0.07547747078066
  H           5.55112791463953     -2.05896616117685      0.76014652685261
  H           5.45408373712044     -2.04895583967453     -0.99715191526426
