# Supplementary material for: Lewis acidity of a high-valent copper(iii) acetylacetonate
Source: RSC Adv. 2026 Jul 8. Online ahead of print. doi: 10.1039/d6ra04158b (PMC13343543; doi:10.1039/d6ra04158b)
Supplement: RA-OLF-D6RA04158B-s002 [file RA-OLF-D6RA04158B-s002.zip]

Archive with 8 entries (8 files):
- 4-CN_adduct.xyz
- 4-CN_ligand.xyz
- 4-Me_adduct.xyz
- 4-Me_ligand.xyz
- 4-NMe2_adduct.xyz
- 4-NMe2_ligand.xyz
- 4-NO2_adduct.xyz
- 4-NO2_ligand.xyz
