# Supplementary material for: Lewis acidity of a high-valent copper(iii) acetylacetonate
Source: RSC Adv. 2026 Jul 8. Online ahead of print. doi: 10.1039/d6ra04158b (PMC13343543; doi:10.1039/d6ra04158b)
Supplement: RA-OLF-D6RA04158B-s002 [file RA-OLF-D6RA04158B-s002.zip › 4-CN_adduct.xyz]

35
Coordinates from ORCA-job orca E -3001.246127831954
  Cu          2.27918401439277      6.97799735534461      8.43234205815406
  O           2.62978209503341      5.28959209406669      9.27594001685408
  O           3.95751525116484      7.03559911262316      7.53405255120664
  F          -0.41257816914977      7.79584959463395      8.90694500786086
  F           1.06023220804541      9.04610172045884      7.02877530044043
  F           1.58196905179509      9.64405197692647      9.05638071389231
  F           0.77842739941504      7.40839541056145     10.68258582005271
  F           0.05713379086875      5.77456114311543      9.45223905658713
  N           1.41885565167497      5.81725128033947      6.46005982520213
  C           4.72334115917451      6.02626259195110      7.38157731018363
  C           4.56688972316013      4.78571664676027      8.00009030467924
  H           5.30221449138554      4.02336634683703      7.79531528967153
  F           3.11156048918851      9.46256191682336      7.55596863929758
  C           3.57769211998175      4.50475354149924      8.94505330508732
  C           1.98058486101825      8.88934194946882      8.00636389017705
  C           0.56993392532163      7.02048320748231      9.40491957199419
  C           5.88427687670690      6.25944578536600      6.45902338605415
  H           5.50356770139060      6.51427388685360      5.46680766183479
  H           6.52940370006762      5.38648260259238      6.38566299087027
  H           6.46474952578076      7.11373634137955      6.81440102033375
  C           0.84765784172402      4.61352360579025      6.53786846395351
  H           0.64107864859359      4.23779770240297      7.53097784809047
  C           3.59022504088038      3.19081939500778      9.67078396642675
  H           3.68291809725195      3.37462945800454     10.74388877234661
  H           4.40663466670795      2.55074044428050      9.34296191372124
  H           2.63805769469952      2.68018461294511      9.50970983360573
  C           1.69828692516679      6.31732451273799      5.25403086063897
  H           2.17086453633839      7.29051443389321      5.22771060877043
  C           0.81969145997256      4.38791360880170      4.16514549406398
  C           0.51144353616216      3.65006325445469      2.97980966956391
  C           1.41767282476123      5.64510762484846      4.07540510903517
  H           1.65868643256774      6.08377361253575      3.11781973322713
  C           0.52769551337348      3.85703307292654      5.42131562663120
  H           0.06725944394570      2.88510645074264      5.52503506103507
  N           0.26455836661612      3.05492785667657      2.02582959721594
