# Supplementary material for: Lewis acidity of a high-valent copper(iii) acetylacetonate
Source: RSC Adv. 2026 Jul 8. Online ahead of print. doi: 10.1039/d6ra04158b (PMC13343543; doi:10.1039/d6ra04158b)
Supplement: RA-OLF-D6RA04158B-s002 [file RA-OLF-D6RA04158B-s002.zip › 4-CN_ligand.xyz]

12
Coordinates from ORCA-job orca E -340.493385144961
  H           2.17444549978699      7.27623656280817      5.21657138610251
  C           0.80889547557772      4.38796830965274      4.13357694178831
  C           0.46778664879429      3.67397579042416      2.94240065728569
  C           1.40150120731794      5.64833708125969      4.05424946568156
  H           1.61278420590463      6.10718594478759      3.09875108874336
  C           0.55341432355333      3.83198448179176      5.38716545836553
  C           0.90599670080376      4.56868721973907      6.50878527553544
  H           0.72206929166471      4.16702374812779      7.49862757473188
  N           1.47392740882718      5.77526019828445      6.44702103901579
  H           0.09510089217812      2.85794178387089      5.48326999056780
  C           1.71264013781112      6.29593289313142      5.24115389005245
  N           0.19595341008021      3.10167387172224      1.98089081202966
