# Supplementary material for: Lewis acidity of a high-valent copper(iii) acetylacetonate
Source: RSC Adv. 2026 Jul 8. Online ahead of print. doi: 10.1039/d6ra04158b (PMC13343543; doi:10.1039/d6ra04158b)
Supplement: RA-OLF-D6RA04158B-s002 [file RA-OLF-D6RA04158B-s002.zip › 4-Me_adduct.xyz]

37
Coordinates from ORCA-job orca E -2948.321147051310
  Cu          2.27303164365239      6.96674921286014      8.41017755279592
  O           2.63857461423111      5.29265933900389      9.28746269464357
  O           3.96936730716119      7.03833711175730      7.54303714510507
  F          -0.42349196696196      7.77168833885265      8.86447269446148
  F           1.06039986119863      9.04684459492362      7.01415629221699
  F           1.57168167618225      9.63326539899550      9.04711931690367
  F           0.75761190814580      7.40499268089335     10.65139696657925
  F           0.05490733042945      5.75776316571291      9.42990521614745
  N           1.44388033223077      5.81336368840716      6.47464760850451
  C           4.74217632686683      6.03321691778141      7.40463276137322
  C           4.58578677525760      4.79357360551095      8.02551840929470
  H           5.32750622590324      4.03473897417172      7.83079545248224
  F           3.10887640448160      9.46033436688518      7.55306201553268
  C           3.59156891715009      4.51188899198127      8.96574399880565
  C           1.97607994242176      8.88221463560710      7.99504359040534
  C           0.56094109007600      7.00579444863928      9.37445424223583
  C           5.91460660516212      6.26975077152566      6.49678301439576
  H           5.54570335398692      6.51578598970294      5.49792517525191
  H           6.56734662557960      5.40133767611414      6.43739383479088
  H           6.48376592459892      7.13041516496114      6.85504013597430
  C           0.88250927384843      4.60389909124966      6.53936840850985
  H           0.68150078523992      4.21850345725415      7.53081331024142
  C           3.60727558428054      3.20072315411791      9.69730536826843
  H           3.68668678611657      3.38891304607423     10.77067978646896
  H           4.43183302873373      2.56534167731686      9.38073452733113
  H           2.66067456825157      2.68258736489317      9.52712142024388
  C           1.71265892249279      6.30843088675067      5.26065268881295
  H           2.17858956264857      7.28566930761325      5.23074363217422
  C           0.84072394138075      4.36451560087743      4.14735251290832
  C           0.51664762400017      3.59992109218608      2.89957132438466
  C           1.43099239365686      5.62885572242131      4.08837501421269
  H           1.67190164100233      6.08226351663622      3.13485240166919
  C           0.56821126027083      3.85444465658694      5.41486197729580
  H           0.11509223545516      2.87811829056099      5.53092654255276
  H           0.11132466465340      2.61527053500472      3.13103630161318
  H          -0.21706322207866      4.14151832667499      2.29697244103254
  H           1.40807938939268      3.47276763909399      2.28081778467951
