# Supplementary material for: Lewis acidity of a high-valent copper(iii) acetylacetonate
Source: RSC Adv. 2026 Jul 8. Online ahead of print. doi: 10.1039/d6ra04158b (PMC13343543; doi:10.1039/d6ra04158b)
Supplement: RA-OLF-D6RA04158B-s002 [file RA-OLF-D6RA04158B-s002.zip › 4-Me_ligand.xyz]

14
Coordinates from ORCA-job orca E -287.566867221245
  H           2.16073411755543      7.28928582196726      5.22773860013954
  C           0.83006560087066      4.36864153914823      4.13378562759093
  C           0.49141238397427      3.61507491089558      2.88223106593995
  C           1.41311999356706      5.63638563413650      4.08084482651543
  H           1.63628389151281      6.10070843194728      3.12774361037431
  C           0.57777224961175      3.84561810884832      5.40006803955223
  C           0.90735890180517      4.58841213449020      6.52721090421564
  H           0.71389264792468      4.18705593739928      7.51678309599671
  N           1.46422706315834      5.80051179400648      6.47521154002339
  H           0.12797593026276      2.86681802712687      5.51228269586727
  H           0.09033201345374      2.62740949872606      3.10924000065522
  H          -0.25083973898601      4.15946965925170      2.29269959161063
  H           1.37499197563090      3.49305349908906      2.25117597558171
  C           1.70748794035844      6.30390174826717      5.25956551773704
