# Supplementary material for: Lewis acidity of a high-valent copper(iii) acetylacetonate
Source: RSC Adv. 2026 Jul 8. Online ahead of print. doi: 10.1039/d6ra04158b (PMC13343543; doi:10.1039/d6ra04158b)
Supplement: RA-OLF-D6RA04158B-s002 [file RA-OLF-D6RA04158B-s002.zip › 4-NMe2_adduct.xyz]

42
Coordinates from ORCA-job orca E -3042.968660384342
  Cu          2.26165739122455      6.96685115140392      8.44611653298752
  O           2.71926469262365      5.29763203375553      9.30760582509992
  O           3.89954642923109      7.05853742309911      7.46779862266742
  F          -0.39186904536131      7.75273533445503      9.11408714509685
  F           0.94818464544757      9.07644156641307      7.18725719545603
  F           1.61460132525624      9.62811149211142      9.18411868835634
  F           0.92965782047784      7.40214642416020     10.80357186589847
  F           0.14617613951744      5.74488980081273      9.64784794212407
  N           1.30128217434106      5.83966921885166      6.61448600449600
  C           4.65581422922609      6.05380133380252      7.25765538988033
  C           4.54740540500141      4.80746293986581      7.87573416745606
  H           5.26957426113610      4.05016643103921      7.61325539502852
  F           3.03269945095092      9.47961450608936      7.57396386725443
  C           3.63995573591183      4.52011571653592      8.89926850067722
  C           1.93636664735093      8.89311961904229      8.09224566849950
  C           0.63612497872275      6.99638631374854      9.54705263950919
  C           5.75549270472607      6.29899451299459      6.26435892318332
  H           5.31137017541999      6.56272588985237      5.30132769779790
  H           6.39696548524764      5.42884238804172      6.14082069525575
  H           6.35606141080675      7.15111039082318      6.59046786786954
  C           0.76622539713126      4.61374024734271      6.69903692621925
  H           0.63387427104934      4.21797735335345      7.69824064628360
  C           3.72497661450924      3.20587185192936      9.62170368268287
  H           3.89560184693214      3.39025659563243     10.68506193606923
  H           4.52199764135740      2.57530505822768      9.23295101616871
  H           2.76965924082349      2.68364475733656      9.53148138809545
  C           1.47053480463675      6.33112822480119      5.37843458905818
  H           1.90911847801411      7.31961633070902      5.31140957894278
  C           0.57200026676111      4.36335663518824      4.30446125148965
  N           0.23386944434798      3.65357783724231      3.20056421937574
  C           1.13121291696274      5.66071361215688      4.22334108667554
  H           1.29979368309437      6.14176299805437      3.27232504891519
  C           0.39138518804427      3.85376819473867      5.61181238873527
  H          -0.03357148431437      2.87629565204840      5.78016746150850
  C          -0.42107694970728      2.36224416796008      3.33409463324750
  C           0.36177288184028      4.24880268547058      1.87993278219587
  H           0.19335810958905      1.66398335067343      3.90763200020028
  H          -1.39396783257855      2.44974735519802      3.82928217163800
  H          -0.57691177581672      1.94099522726744      2.34489855360303
  H           1.38880284233280      4.56928627348425      1.68935824650601
  H           0.09555125383068      3.50757172899206      1.13156236547088
  H          -0.29669217999875      5.11548929499450      1.75843129582384
