# Supplementary material for: Lewis acidity of a high-valent copper(iii) acetylacetonate
Source: RSC Adv. 2026 Jul 8. Online ahead of print. doi: 10.1039/d6ra04158b (PMC13343543; doi:10.1039/d6ra04158b)
Supplement: RA-OLF-D6RA04158B-s002 [file RA-OLF-D6RA04158B-s002.zip › 4-NMe2_ligand.xyz]

19
Coordinates from ORCA-job orca E -382.212917778950
  H          -1.24988567519512      2.30522625243132      3.99545814987353
  C           1.24334221760169      4.53136947832407      6.58334908836307
  H           1.34264404271943      4.06706501308932      7.55978850160523
  H          -0.63194364115186      1.92638293777581      2.38029992603940
  H           0.81249838480589      4.86610058223782      1.57168014833294
  H          -0.37313681477941      3.62548116755405      1.17233863248424
  H          -0.89090190540315      5.10118543212967      2.00322452137435
  C           1.48092177052329      6.37620676260779      5.28758094564107
  N           1.61721378951617      5.81468370820783      6.49618434876386
  H           1.77416125493924      7.41845515434783      5.20649260303280
  C           0.61594014447131      4.37018769942389      4.25594839944026
  N           0.15329960871629      3.67554702235904      3.18202231872398
  C           0.99806774808273      5.72815264738476      4.16683894914904
  H           0.92020977201884      6.27430582870368      3.23916415136114
  C           0.74753357620447      3.78128582953474      5.53405302056313
  H           0.46818078251870      2.75396383706391      5.71171339859914
  C          -0.36165779590405      2.32729694487820      3.35364599471515
  C          -0.08853214452289      4.35866868932495      1.92233096450007
  H           0.39267196573842      1.66954713862126      3.79094669963753
