# Supplementary material for: Lewis acidity of a high-valent copper(iii) acetylacetonate
Source: RSC Adv. 2026 Jul 8. Online ahead of print. doi: 10.1039/d6ra04158b (PMC13343543; doi:10.1039/d6ra04158b)
Supplement: RA-OLF-D6RA04158B-s002 [file RA-OLF-D6RA04158B-s002.zip › 4-NO2_adduct.xyz]

36
Coordinates from ORCA-job orca E -3113.519318689480
  Cu          2.27912470405488      6.96826661643777      8.41441081896217
  O           2.63394283267079      5.28805666633021      9.27248417608260
  O           3.96423392475728      7.03396942843308      7.53059945456144
  F          -0.42549883254739      7.76472117286257      8.84930646738145
  F           1.06293202344957      9.01671122690977      6.98055103142443
  F           1.54797274546492      9.63156799854976      9.01222154111208
  F           0.74622722041088      7.39957031864675     10.64252452313339
  F           0.05528512428972      5.75133786756694      9.41395183313281
  N           1.45059273775952      5.77823276543255      6.43731794618318
  C           4.74515643987759      6.03314592217649      7.40011269955301
  C           4.59619365188633      4.79743336265350      8.03006589016844
  H           5.34395775858046      4.04258666583473      7.84335308524174
  F           3.10221786374878      9.45497236522077      7.53700201806264
  C           3.59610486846371      4.51204991107020      8.96203667055583
  C           1.96947215407118      8.87455209688269      7.97315295671515
  C           0.55736151308366      7.00160760352818      9.36508818668732
  C           5.91538504686234      6.27141663106975      6.49074026802889
  H           5.54514117189333      6.51135492950416      5.49089386152503
  H           6.57230009824799      5.40596805241477      6.43521536178738
  H           6.48023286475713      7.13654555835714      6.84511359383540
  C           0.88345546213665      4.57383570292695      6.52429899483705
  H           0.68923741183738      4.19810114809300      7.51960571744457
  C           3.61131309450348      3.20309267881537      9.69655684977547
  H           3.67884462315684      3.39457958443546     10.77014084825660
  H           4.44256436964396      2.57181984519825      9.38966014594128
  H           2.66939486373981      2.67909982307431      9.51848752827618
  C           1.71643525751703      6.27901920010293      5.22924715626569
  H           2.18679470352368      7.25277826188181      5.19648092155147
  C           0.83041796180178      4.36094032163298      4.17206831019992
  N           0.49012119973143      3.60074749957395      2.95113654125592
  C           1.42166221086514      5.60560712782286      4.05205501020572
  H           1.64594453254391      6.03700061941060      3.08886247281812
  C           0.54993510636005      3.81467354168653      5.41122323030291
  H           0.09178577520587      2.84309452072014      5.51267015720779
  O          -0.01706933311654      2.49958774032824      3.09076972089826
  O           0.73431996936679      4.11810290131473      1.87325004202852
