# Supplementary material for: Lewis acidity of a high-valent copper(iii) acetylacetonate
Source: RSC Adv. 2026 Jul 8. Online ahead of print. doi: 10.1039/d6ra04158b (PMC13343543; doi:10.1039/d6ra04158b)
Supplement: RA-OLF-D6RA04158B-s002 [file RA-OLF-D6RA04158B-s002.zip › 4-NO2_ligand.xyz]

13
Coordinates from ORCA-job orca E -452.766780579048
  O           0.75709017580057      4.06271834010099      1.87484600818869
  C           1.69944433792977      6.29140798312146      5.20247387206361
  H           2.14912906093728      7.27580658952001      5.14959182177015
  C           0.83888900952060      4.34810822778980      4.16976366050109
  N           0.50768418341306      3.56528697030937      2.96147826420938
  C           1.41262574522643      5.59913840591064      4.03226896232883
  H           1.62823243947612      6.02016634565725      3.06228388759940
  C           0.89598513295499      4.59851416802058      6.51879275088280
  N           1.44957140603180      5.80872142294302      6.42125147826604
  H           0.70280675859952      4.22852008110789      7.51876134916104
  C           0.56698714080509      3.81724666647516      5.41770954074680
  H           0.11950912327840      2.84226871650921      5.53452615719359
  O           0.00231897142638      2.46486596573458      3.11674513718855
