# Supplementary material for: Lewis acidity of a high-valent copper(iii) acetylacetonate
Source: RSC Adv. 2026 Jul 8. Online ahead of print. doi: 10.1039/d6ra04158b (PMC13343543; doi:10.1039/d6ra04158b)
Supplement: RA-OLF-D6RA04158B-s003 [file RA-OLF-D6RA04158B-s003.zip]

Archive with 12 entries (12 files):
- 1_OPT_DCM.xyz
- 1a_OPT_DCM.xyz
- 1b_OPT_DCM.xyz
- 2_OPT_DCM.xyz
- 3_OPT_DCM.xyz
- 4_OPT_DCM.xyz
- 5_OPT_DCM.xyz
- DMF_OPT_DCM.xyz
- iPrNH2_OPT_DCM.xyz
- MeCN_OPT_DCM.xyz
- Py_OPT_DCM.xyz
- TEPO_OPT_DCM.xyz
