# Supplementary material for: Lewis acidity of a high-valent copper(iii) acetylacetonate
Source: RSC Adv. 2026 Jul 8. Online ahead of print. doi: 10.1039/d6ra04158b (PMC13343543; doi:10.1039/d6ra04158b)
Supplement: RA-OLF-D6RA04158B-s003 [file RA-OLF-D6RA04158B-s003.zip › 1_OPT_DCM.xyz]

23
Coordinates from ORCA-job orca E -2660.734671445605
  Cu          2.85672831291711      3.16360820295097      6.40749851936565
  O           3.78640141378075      3.10228168835818      4.76260802909335
  O           1.14425036524601      3.27690169193242      5.61099373195051
  F           2.64631188536534      2.37075826026545      9.13737117636233
  F           1.64390051935402      4.22856118336777      8.61826493021731
  F           0.82184195769119      2.31415143073304      8.00947026823075
  C           0.91090051066074      3.30476904370850      4.35359256982567
  C           3.24530600117539      3.11857775599956      3.60345306655266
  C           4.21354691385049      3.01936650709591      2.46322177571077
  H           4.92610274913517      3.84546435721978      2.52262043780439
  H           3.70953279773326      3.04188888097767      1.49944410135108
  H           4.78298140428094      2.09137460241040      2.55504898230869
  C           1.87817253352603      3.22322831616083      3.35327119013677
  H           1.54939512614681      3.24226182972585      2.32605570536657
  C           1.96827430812934      3.00126707381206      8.16017327643597
  C           4.57583509171983      3.30440344487670      7.36186008136418
  C          -0.53881823600285      3.42795816957013      3.99209606253424
  H          -1.08482673055077      2.57514658200525      4.40297001202701
  H          -0.68720669374473      3.46883396227177      2.91515098077040
  H          -0.94961496447104      4.32949147864205      4.45242093391681
  F           4.55279297683406      4.09333982797267      8.45587688109566
  F           5.50697664204857      3.83233764938409      6.54968448375896
  F           5.02485593437422      2.09067207495877      7.74016028312002
