# Supplementary material for: Lewis acidity of a high-valent copper(iii) acetylacetonate
Source: RSC Adv. 2026 Jul 8. Online ahead of print. doi: 10.1039/d6ra04158b (PMC13343543; doi:10.1039/d6ra04158b)
Supplement: RA-OLF-D6RA04158B-s003 [file RA-OLF-D6RA04158B-s003.zip › 1a_OPT_DCM.xyz]

29
Coordinates from ORCA-job orca E -2793.490929845610
  Cu          6.29813806924314      5.57809883081979     13.66874370666293
  F           4.68335401907765      6.70148697796080     15.72898444216663
  F           6.92875137192801      3.29563893092498     15.07884778158221
  F           6.77068369888104      5.03689729024417     16.34765183613712
  F           4.98294823754313      4.02179380442509     15.63066215972322
  O           6.00117615485560      6.48113479087259     12.00930961528922
  O           7.80036296157562      4.59953078892892     13.03146333201827
  F           4.72494637797338      7.79283233868778     13.88199463666278
  F           3.59679152943734      5.94466308176965     14.00479797715562
  N           7.81380001290886      7.34653408593406     14.43714040792532
  C           6.82816207981813      6.50138289922917     11.03994578328478
  C           8.42786087604194      4.86631129197476     11.95302109652181
  C           8.02902332263250      5.79124030405182     10.98763455569135
  H           8.64904609319506      5.90806051291590     10.11263748658782
  C           8.47470953031696      8.19645804281315     14.83586315146790
  C           4.74362183467673      6.54657767092093     14.39102073109828
  C           6.22437012481422      4.42573303134666     15.27471313476401
  C           6.41852624291170      7.36413009455169      9.88190402790766
  H           5.45991069814355      7.01235633766373      9.49314892777957
  H           7.15750112163416      7.35403045727462      9.08343072849773
  H           6.27169895415567      8.38875394829533     10.23139365876321
  C           9.68335773431894      4.06865673823665     11.74858413635702
  H          10.36161131842721      4.24677451949147     12.58637816006810
  H          10.18233211094328      4.32513231965592     10.81631475109941
  H           9.43826516436501      3.00400207161804     11.74875219277829
  C           9.30710804885989      9.26818591014424     15.34013614925344
  H           9.89340235481274      9.69375229619146     14.52474135590497
  H           9.98222316975892      8.88098226616341     16.10437258181614
  H           8.67959196934918     10.04663825929279     15.77603710893428
