# Supplementary material for: Lewis acidity of a high-valent copper(iii) acetylacetonate
Source: RSC Adv. 2026 Jul 8. Online ahead of print. doi: 10.1039/d6ra04158b (PMC13343543; doi:10.1039/d6ra04158b)
Supplement: RA-OLF-D6RA04158B-s003 [file RA-OLF-D6RA04158B-s003.zip › 1b_OPT_DCM.xyz]

35
Coordinates from ORCA-job orca E -2909.245932278815
  Cu          2.50461813856548      6.88540898613452      4.66563146229073
  O           3.79510660823534      6.42259023805033      6.58216849870995
  C           4.75466481178597      5.64702063189467      6.64959255615174
  N           5.45810013620400      5.39175986552647      7.75452830451405
  C           5.14484214788196      6.03119539810930      9.02014522567996
  C           6.57555797115339      4.46464823046654      7.74028134186891
  O           0.94709451817744      6.11115230720974      5.46021756890449
  H           4.91064931944280      5.27450879622674      9.77248726374694
  H           7.49683672187114      4.97712164955617      8.02741160702670
  H           6.69695405209424      4.05056198147654      6.74065155414070
  H           6.39751417652204      3.64811406343840      8.44389073262384
  C           3.93525231310996      7.61560671843325      3.51571489999185
  F           4.03213325571492      8.95085873183318      3.64677150115736
  F           5.15387292000737      7.12191768597874      3.82646585100770
  F           3.73330238856012      7.38902467352381      2.19488100821538
  O           2.17230828335513      8.61978124172074      5.37709981966337
  H           4.29016775794748      6.68847422638000      8.88820145755981
  H           5.10958555903997      5.09298715337263      5.77247395771735
  H           6.00189944375227      6.61333253986240      9.36708916080302
  C           2.74743786617109      5.14862672311190      3.76407073491310
  F           3.92090278361234      4.86378940514444      3.16492007261784
  F           2.55023795272181      4.15911481486989      4.65840821467541
  F           1.78865795412307      5.02610475365092      2.81549709199093
  C           1.31498498332373      8.88107003358707      6.28338012233048
  C           0.38408780885504      7.98278363505449      6.80665931335247
  C           0.22574055556298      6.67499097102660      6.34657564352475
  C           1.34380840387643     10.29842801555751      6.77910023135647
  H           2.33529971747689     10.51599250451248      7.18326697294865
  H           1.17775995947928     10.97779492008657      5.93982709588917
  H           0.59220381710601     10.47796496569676      7.54502839565451
  C          -0.87839108218056      5.81810036784051      6.89511050130917
  H          -1.46524846215814      6.34087724705177      7.64747009814729
  H          -1.53241817916135      5.50529948052448      6.07771541128947
  H          -0.44725878759394      4.91393382912142      7.33129028886925
  H          -0.29179007933602      8.33867356186838      7.56852122255650
