# Supplementary material for: Lewis acidity of a high-valent copper(iii) acetylacetonate
Source: RSC Adv. 2026 Jul 8. Online ahead of print. doi: 10.1039/d6ra04158b (PMC13343543; doi:10.1039/d6ra04158b)
Supplement: RA-OLF-D6RA04158B-s003 [file RA-OLF-D6RA04158B-s003.zip › 2_OPT_DCM.xyz]

34
Coordinates from ORCA-job orca E -2909.009937040192
  Cu          2.27297019442740      6.96845248575211      8.40980548108058
  O           2.63459765865231      5.28994109107108      9.27901364056280
  O           3.96890531720744      7.04042552942440      7.54288199491316
  F          -0.42414042328243      7.77364674886152      8.86265693695683
  F           1.06162567612747      9.05100527764562      7.01654503805386
  F           1.57100245537553      9.63284479458187      9.05136372825026
  F           0.75534507103589      7.40038192565884     10.64928044889963
  F           0.05233584046036      5.75755937373210      9.42163862061128
  N           1.44613381126051      5.81051185660822      6.46234693935518
  C           4.74120317000178      6.03516595833295      7.40162537040257
  C           4.58299606673229      4.79342361607547      8.01777545444937
  H           5.32420487665165      4.03460456339665      7.82111009499638
  F           3.10969952972121      9.46283539153494      7.55863334456846
  C           3.58669589395021      4.50871701179616      8.95463703190708
  C           1.97625025682284      8.88455145944596      7.99811292575205
  C           0.55911975254264      7.00547085581490      9.37110860161438
  C           5.91495800747233      6.27430193588926      6.49634837715751
  H           5.54768957139769      6.52524338131409      5.49811429616030
  H           6.56677832209656      5.40541797951944      6.43401221991023
  H           6.48462130452151      7.13271847658071      6.85918723515467
  C           0.89335257247032      4.59636864065075      6.53565112790569
  H           0.70225208764817      4.21443837553195      7.53009900875171
  C           3.59837084872298      3.19388392433010      9.67952740106055
  H           3.66603118130066      3.37617883244811     10.75464958882553
  H           4.42726972548042      2.56187788701819      9.36763098582050
  H           2.65468933784642      2.67472929356064      9.49650432388979
  C           1.70674414308036      6.31554171708101      5.25265136209285
  H           2.16477437736488      7.29647740180539      5.22745183714471
  C           0.84659188956365      4.37505060381737      4.15770418853438
  H           0.61305472977683      3.81612927352453      3.26036300576755
  C           1.42359122179337      5.63613231118404      4.07624087179051
  H           1.65342977900323      6.08955106965507      3.12133821470396
  C           0.57729133103988      3.84428621430941      5.41260251097793
  H           0.13139942172956      2.86519874203811      5.52584379196609
