# Supplementary material for: Lewis acidity of a high-valent copper(iii) acetylacetonate
Source: RSC Adv. 2026 Jul 8. Online ahead of print. doi: 10.1039/d6ra04158b (PMC13343543; doi:10.1039/d6ra04158b)
Supplement: RA-OLF-D6RA04158B-s003 [file RA-OLF-D6RA04158B-s003.zip › 3_OPT_DCM.xyz]

36
Coordinates from ORCA-job orca E -2835.224967658541
  Cu          3.46882999606193      2.66048331965793     10.10777650864722
  O           4.85080542553219      3.77982117156983     11.44401397744974
  O           3.01858531982785      4.24864604913851      9.14705244074244
  F           3.87640815281788      0.86452448931745     12.17690927331240
  F           2.48693526865465      0.10049293241907     10.68448612031597
  F           4.60742506185243      0.12268321927506     10.29329897555171
  F           1.57808956863765      2.17386392579271     12.23553537549347
  F           1.74120223881556      4.20678010482811     11.56572010691004
  F           0.75652275127100      2.72838137815221     10.30945340234747
  N           4.97556256817464      2.39759882899687      8.81615357793608
  H           5.52853343224767      3.24528513327970      8.92540432379253
  H           5.57187110311210      1.62595331896082      9.10391660125014
  C           5.05550835204010      5.00406822462903     11.27835807645413
  C           3.51271089714636      5.42214168155652      9.32717137968283
  C           4.60407728090542      2.23669975287399      7.38206705928871
  H           3.98102305315183      3.09743060592981      7.13974833014921
  C           6.00510496891213      5.67886559118779     12.23906127539796
  H           5.54436342401166      5.69835351841235     13.23091028094962
  H           6.24997537309145      6.69885503249412     11.94699849262390
  H           6.92106651104942      5.08989801651606     12.31830734660995
  C           4.45459900199033      5.80936391215584     10.27034374067347
  H           4.73807808920813      6.85138828189435     10.25436371238524
  C           1.80883518934548      2.92639147136892     11.14086367640667
  C           3.60225002003074      0.84788595057533     10.85678694483060
  C           2.95917478095471      6.45033845399812      8.37729617245891
  H           3.13219068957121      6.12813204783698      7.34774154185831
  H           3.40717002727841      7.43052989224917      8.52835258124134
  H           1.87773741132694      6.52328788135331      8.51746785214266
  C           5.85745420916590      2.26300482046247      6.51534525650548
  H           6.42098047285274      3.18603843198529      6.66939542934595
  H           5.58561435500780      2.20311175462497      5.45985133531785
  H           6.50845970523730      1.41635546087352      6.74952638008694
  C           3.79429781921578      0.96436988155065      7.19331085181825
  H           4.38046067824325      0.08251858081270      7.46226059642948
  H           3.49616792659909      0.86869103073866      6.14846046131630
  H           2.88889848825792      0.97588657863147      7.80348110157613
