# Supplementary material for: Lewis acidity of a high-valent copper(iii) acetylacetonate
Source: RSC Adv. 2026 Jul 8. Online ahead of print. doi: 10.1039/d6ra04158b (PMC13343543; doi:10.1039/d6ra04158b)
Supplement: RA-OLF-D6RA04158B-s003 [file RA-OLF-D6RA04158B-s003.zip › 4_OPT_DCM.xyz]

46
Coordinates from ORCA-job orca E -3315.004550810233
  Cu          2.55184002003844      3.27253407601181      8.03522158330862
  P          -0.14694477784736      5.31705457544417      9.24198537008924
  O           0.52404500214174      4.21858019571123      8.45919563950799
  F           0.64133419958150      1.89586968287892      6.52024877114059
  O           3.53588827297219      4.07976811896284      9.47898670671604
  O           3.03439622081698      4.62845554094825      6.77832156819232
  F           3.28072043680736      1.00913242280582      9.38690448512498
  F           2.31423371166009      2.60575205769483      5.36392375555258
  F           1.91110508853960      2.28014963246964     10.48765008207794
  C           4.15521878793872      5.19014862601936      9.41750781681903
  C           4.24149137416118      6.00811915287238      8.28997869163450
  H           4.78833077251624      6.93425544377694      8.37569544541649
  C           3.69522387258778      5.68274336660436      7.04666115874044
  C          -1.63159408709014      4.73060084343659     10.10308830770763
  H          -2.10548863701997      5.58610193983766     10.59060088210896
  H          -2.31560441163360      4.38976639961330      9.32058222771884
  F           2.54945662140739      0.85230706347709      6.59170703891069
  C           1.97492978481368      2.08212764418474      6.55888589813878
  C           0.96127193603039      6.04033019768668     10.48387942033839
  H           1.35869909997450      5.20191589004022     11.05893184719516
  H           1.79954611164501      6.46057085030633      9.92470420959699
  C          -0.71254580393022      6.66624970009159      8.16905396685625
  H          -1.50812478737113      6.24486405228029      7.54783081805564
  H          -1.16894021720766      7.43786319502995      8.79371901403842
  C           2.17632806647676      1.78564864777891      9.26413022236509
  C           0.34463650528367      7.09456048680361     11.40131824167050
  H          -0.04947295352606      7.94034859427618     10.83533361737605
  H           1.10152881851931      7.47969679063228     12.08760308165940
  H          -0.46786430191135      6.68265645341874     12.00163020283937
  C           0.40259768608882      7.23977792994066      7.29602441815734
  H           0.00742279599929      8.01232078534481      6.63365362837917
  H           0.84928893318630      6.46013253140959      6.67956416463039
  H           1.19386882458707      7.68952109069562      7.89831423988303
  C           4.82290264926424      5.61096632523678     10.69533026234673
  H           4.06902704129085      5.69646850273056     11.48143952317576
  H           5.34575526475404      6.55948579910242     10.59061386007360
  H           5.52997025328291      4.83798344660369     11.00509659156551
  C           3.88959652639610      6.61477122245373      5.88463915234273
  H           4.47626427757801      6.10742295234916      5.11456891429089
  H           4.39868553604545      7.53085364558182      6.17722751811919
  H           2.91912519826221      6.85784182655774      5.44828180053685
  F           1.15003264943312      0.96279400006719      8.97326543654158
  C          -1.35342040064766      3.60739440821098     11.10109309976604
  H          -0.89913713888943      2.74760441998883     10.60782241018461
  H          -2.28422092785464      3.27592679350214     11.56535213493617
  H          -0.68216814705188      3.93369814522894     11.89747861697252
