# Supplementary material for: Lewis acidity of a high-valent copper(iii) acetylacetonate
Source: RSC Adv. 2026 Jul 8. Online ahead of print. doi: 10.1039/d6ra04158b (PMC13343543; doi:10.1039/d6ra04158b)
Supplement: RA-OLF-D6RA04158B-s003 [file RA-OLF-D6RA04158B-s003.zip › 5_OPT_DCM.xyz]

24
Coordinates from ORCA-job orca E -3121.062757738651
  Cu         13.45474367217497      7.83411086636769      5.15133722399298
  Cl         11.20474155078587      6.62023516857785      4.71413160350592
  H          16.25557609398621      5.96371160423481      2.11466537255912
  C          15.21836650497438      6.00830959139558      1.77497774876339
  F          13.01002407325054     10.36172209846000      6.21350379025608
  F          11.98303536409595      8.82528944190798      7.32525178601340
  F          14.11554131714115      9.14143500488251      7.59882839410565
  F          15.32061964956195      6.76171866203268      6.83299055685464
  F          13.99220881547071      5.28955994041892      5.97247498519702
  O          13.03954134985099      9.22005327532772      3.90021774141898
  F          13.32403363064576      6.47005357921882      7.63999324624436
  O          14.50252212525423      6.81849078471834      3.85347257331355
  C          13.16740759680914      9.11323800697891      2.63883216075159
  C          13.12896462964693      9.09415968827788      6.66408282880511
  C          14.02692553192722      6.52749479218210      6.49190829684119
  H          15.19362343002272      6.24612995433530      0.71311382705639
  H          14.77979793923592      5.01988156508347      1.93437618983067
  C          12.58314462723048     10.25571037795194      1.85453202189071
  H          11.50810938252394     10.30339851899037      2.04544293477533
  H          12.75552342598419     10.14862691973059      0.78519175115959
  H          13.01885333657225     11.19529166431215      2.20187313014942
  C          13.80002396549913      8.06815523171147      1.96315100632898
  H          13.84123856301743      8.11562391151061      0.88582672941683
  C          14.46350623643768      7.01415499209214      2.60004554276900
