# Supplementary material for: Lewis acidity of a high-valent copper(iii) acetylacetonate
Source: RSC Adv. 2026 Jul 8. Online ahead of print. doi: 10.1039/d6ra04158b (PMC13343543; doi:10.1039/d6ra04158b)
Supplement: RA-OLF-D6RA04158B-s003 [file RA-OLF-D6RA04158B-s003.zip › DMF_OPT_DCM.xyz]

12
Coordinates from ORCA-job orca E -248.496747368748
  H           5.84060976009691      5.82268907841783      9.71851775200875
  O           3.99291265146321      6.33046060342639      6.70044630014331
  C           5.04203406496575      5.69570078823699      6.67335175455930
  N           5.66766468883238      5.15930360598767      7.73646482100566
  C           5.13029784626662      5.29453575089151      9.07686385540991
  C           6.91147296273701      4.42841554167494      7.59337131925514
  H           4.19971945263060      5.85399375337400      9.03251819635075
  H           4.94061780208572      4.30875002952494      9.50953962693884
  H           7.70842788343396      4.91157350103978      8.16512025706191
  H           7.20150468867506      4.39705253918575      6.54409228553591
  H           6.79794769877308      3.40401312656321      7.95806990680633
  H           5.58002057893965      5.50573165947696      5.73082106062409
