# Supplementary material for: Lewis acidity of a high-valent copper(iii) acetylacetonate
Source: RSC Adv. 2026 Jul 8. Online ahead of print. doi: 10.1039/d6ra04158b (PMC13343543; doi:10.1039/d6ra04158b)
Supplement: RA-OLF-D6RA04158B-s003 [file RA-OLF-D6RA04158B-s003.zip › iPrNH2_OPT_DCM.xyz]

13
Coordinates from ORCA-job orca E -174.464396833044
  C           4.62215162157266      2.24726002666992      7.39625614862680
  H           3.99331458321418      3.10379526314798      7.13120977340392
  H           4.39745825241640      0.09603107243039      7.47772285954039
  H           3.50741307903526      0.85877728898993      6.15523917641913
  H           2.90678580013957      0.98792242050058      7.81649313379808
  C           5.85584368529791      2.26368358076743      6.49241247085938
  H           6.43197461988044      3.18116378833439      6.63828572324279
  H           5.57845660409299      2.20415313694272      5.43616011711568
  H           6.50734928305327      1.41404512286009      6.71997340050672
  N           4.94631675342181      2.39239836216754      8.82588982580608
  H           5.50823060304345      3.22726962544150      8.96550758314256
  H           5.53095027610051      1.61153750804345      9.11495959326535
  C           3.80715593093152      0.97490698350407      7.19881149897308
