# Supplementary material for: Lewis acidity of a high-valent copper(iii) acetylacetonate
Source: RSC Adv. 2026 Jul 8. Online ahead of print. doi: 10.1039/d6ra04158b (PMC13343543; doi:10.1039/d6ra04158b)
Supplement: RA-OLF-D6RA04158B-s003 [file RA-OLF-D6RA04158B-s003.zip › MeCN_OPT_DCM.xyz]

6
Coordinates from ORCA-job orca E -132.746174849276
  C           9.24968199844611      9.34691566901543     15.54878423231509
  H           9.99431984309453      9.63402961791094     14.80547383991678
  C           8.44806338445896      8.24900805101664     15.04407794098132
  N           7.80505001184591      7.38443103992741     14.64074551024363
  H           9.75867777119778      9.04474048283076     16.46484084964597
  H           8.60959932655666     10.20375976949881     15.76229401099718
