# Supplementary material for: Lewis acidity of a high-valent copper(iii) acetylacetonate
Source: RSC Adv. 2026 Jul 8. Online ahead of print. doi: 10.1039/d6ra04158b (PMC13343543; doi:10.1039/d6ra04158b)
Supplement: RA-OLF-D6RA04158B-s003 [file RA-OLF-D6RA04158B-s003.zip › Py_OPT_DCM.xyz]

11
Coordinates from ORCA-job orca E -248.256114490390
  H           0.69881265209347      4.21324445154824      7.52858956345953
  C           1.42467698282212      5.63465554479668      4.07599785911180
  H           1.65303196645027      6.08842086966399      3.12041827376931
  C           0.57763107144346      3.84434995200619      5.41196636200799
  H           0.12850034940730      2.86625472106807      5.52496580717576
  C           1.70772666534671      6.31241765077079      5.25604705496265
  H           2.15848557238320      7.29886652054209      5.22585402640608
  C           0.84725951678417      4.37380138863332      4.15636394803183
  N           1.45287683187856      5.81296698749655      6.46888372976253
  H           0.61230302576565      3.81522517890038      3.25894601328274
  C           0.89731073042508      4.59948294077371      6.53426022112976
