# Supplementary material for: Lewis acidity of a high-valent copper(iii) acetylacetonate
Source: RSC Adv. 2026 Jul 8. Online ahead of print. doi: 10.1039/d6ra04158b (PMC13343543; doi:10.1039/d6ra04158b)
Supplement: RA-OLF-D6RA04158B-s003 [file RA-OLF-D6RA04158B-s003.zip › TEPO_OPT_DCM.xyz]

23
Coordinates from ORCA-job orca E -654.247447089873
  H          -1.25416474304597      7.35741727627474      8.79662405920795
  P          -0.14750040941026      5.26817111007319      9.22090835649076
  O           0.52491619840117      4.17184206376711      8.44923119801010
  H          -2.30114455191061      3.25637166575696     11.56523704049044
  C           0.38877350887264      7.12272526861411     11.31896907727599
  H           0.07690203828292      7.97140799155916     10.70796439403277
  H           1.13897239525437      7.48235482852845     12.02636797476390
  H          -0.47574107328980      6.78884996987921     11.89519492135684
  C           0.38680353057320      7.30554679800682      7.36949519875143
  H          -0.02616448910255      8.06170391279663      6.69879975690313
  H           0.92868083713409      6.57830958372861      6.76229643015018
  H           1.10689700524983      7.80005495040349      8.02419169171763
  H          -0.72562102986338      3.95671134033373     11.93474440142411
  C          -1.63746403081533      4.71280192233323     10.10510720818460
  H          -2.10365946564505      5.57929975206331     10.58052292706446
  H          -2.32873396391188      4.36276603185778      9.33271275519980
  C          -1.36605787285219      3.60621179725310     11.12320016943408
  H          -0.87648859681745      2.75103908961057     10.65388907437818
  C           0.96555156858570      5.99549891583972     10.46437910886816
  H           1.29773691206865      5.16302036456593     11.09053421820563
  H           1.84645984973450      6.33604659338675      9.91343406759198
  C          -0.72883497441030      6.63361162162454      8.16860345429975
  H          -1.47273952158231      6.19577342034281      7.49635207599806
