# Supplementary material for: Lewis acidity of a high-valent copper(iii) acetylacetonate
Source: RSC Adv. 2026 Jul 8. Online ahead of print. doi: 10.1039/d6ra04158b (PMC13343543; doi:10.1039/d6ra04158b)
Supplement: RA-OLF-D6RA04158B-s005 [file RA-OLF-D6RA04158B-s005.cif]

# Supplementary Information (SI) for RSC Advances.
# This journal is © The Royal Society of Chemistry 2026

####################################################################### 
# 
# This file contains crystal structure data downloaded from the 
# Cambridge Structural Database (CSD) hosted by the Cambridge 
# Crystallographic Data Centre (CCDC).
# 
# Full information about CCDC data access policies and citation 
# guidelines are available at http://www.ccdc.cam.ac.uk/access/V1 
# 
# Audit and citation data items may have been added by the CCDC. 
# Please retain this information to preserve the provenance of 
# this file and to allow appropriate attribution of the data. 
# 
#######################################################################

data_MV284
_database_code_depnum_ccdc_archive 'CCDC 2546502'
loop_
_audit_author_name
_audit_author_address
'Niklas Limberg'
;Freie Universitaet Berlin
Germany
;
_audit_update_record             
;
2026-04-15 deposited with the CCDC.	2026-06-22 downloaded from the CCDC.
;
_audit_creation_method           
;FinalCif V157 by Daniel Kratzert, Freiburg 2026, 
https://dkratzert.de/finalcif.html
;
_shelx_SHELXL_version_number     2019/3
_chemical_name_systematic        ?
_chemical_name_common            ?
_chemical_formula_sum            'C9 H10 Cu F6 N O2'
_chemical_formula_moiety         'C9 H10 Cu F6 N O2'
_chemical_formula_weight         341.72
_chemical_melting_point          ?
_space_group_crystal_system      orthorhombic
_space_group_IT_number           61
_space_group_name_H-M_alt        Pbca
_space_group_name_Hall           '-P 2ac 2ab'
_shelx_space_group_comment       
;
The symmetry employed for this shelxl refinement is uniquely defined
by the following loop, which should always be used as a source of
symmetry information in preference to the above space-group names.
They are only intended as comments.
;

loop_
_space_group_symop_operation_xyz
'x, y, z'
'-x+1/2, -y, z+1/2'
'-x, y+1/2, -z+1/2'
'x+1/2, -y+1/2, -z'
'-x, -y, -z'
'x-1/2, y, -z-1/2'
'x, -y-1/2, z-1/2'
'-x-1/2, y-1/2, z'

_cell_length_a                   13.0189(13)
_cell_length_b                   8.7770(8)
_cell_length_c                   22.512(2)
_cell_angle_alpha                90
_cell_angle_beta                 90
_cell_angle_gamma                90
_cell_volume                     2572.4(4)
_cell_formula_units_Z            8
_cell_measurement_temperature    150.00
_cell_measurement_reflns_used    9652
_cell_measurement_theta_min      2.392
_cell_measurement_theta_max      25.333
_exptl_crystal_description       block
_exptl_crystal_colour            yellow
_exptl_crystal_recrystallization_method 
'Re-crystallisation from solvent: acetonitrile, pentane, dichloromethane'
_exptl_crystal_density_meas      ?
_exptl_crystal_density_method    ?
_exptl_crystal_density_diffrn    1.765
_exptl_crystal_F_000             1360
_exptl_crystal_size_max          0.704
_exptl_crystal_size_mid          0.202
_exptl_crystal_size_min          0.124
_exptl_absorpt_coefficient_mu    1.767
_exptl_absorpt_correction_type   multi-scan
_exptl_absorpt_correction_T_min  0.5389
_exptl_absorpt_correction_T_max  0.7452
_exptl_absorpt_process_details   
;
SADABS-2016/2 (Bruker,2016/2) was used for absorption correction.
wR2(int) was 0.1138 before and 0.0883 after correction.
The Ratio of minimum to maximum transmission is 0.7232.
The \l/2 correction factor is Not present.
;
_exptl_absorpt_special_details   ?
_shelx_estimated_absorpt_T_min   0.369
_shelx_estimated_absorpt_T_max   0.811
_exptl_transmission_factor_min   ?
_exptl_transmission_factor_max   ?
_exptl_special_details           ?
_diffrn_ambient_temperature      150.00
_diffrn_ambient_environment      N~2~
_diffrn_radiation_type           MoK\a
_diffrn_radiation_wavelength     0.71073
_diffrn_radiation_monochromator  'mirror optics'
_diffrn_measurement_ambient_temperature_device_make 'Oxford Cryostream 700'
_diffrn_radiation_probe          x-ray
_diffrn_source                   'microfocus sealed X-ray tube'
_diffrn_source_type              'Incoatec I\ms'
_diffrn_source_voltage           50.0
_diffrn_source_current           1.0
_diffrn_detector                 CPAD
_diffrn_detector_type            'Bruker PHOTON II'
_diffrn_detector_area_resol_mean 7.41
_diffrn_measurement_device       'three-circle diffractometer'
_diffrn_measurement_device_type  'Bruker D8 VENTURE dual wavelength Mo/Cu'
_diffrn_measurement_method       '\w and \f scans'
_diffrn_measurement_specimen_support 'MiTeGen micromount'
_diffrn_reflns_number            124396
_diffrn_reflns_av_unetI/netI     0.0159
_diffrn_reflns_av_R_equivalents  0.0726
_diffrn_reflns_theta_min         2.392
_diffrn_reflns_theta_max         25.352
_diffrn_reflns_theta_full        25.242
_diffrn_reflns_limit_h_min       -15
_diffrn_reflns_limit_h_max       15
_diffrn_reflns_limit_k_min       -10
_diffrn_reflns_limit_k_max       10
_diffrn_reflns_limit_l_min       -27
_diffrn_reflns_limit_l_max       27
_diffrn_standards_number         0
_diffrn_measured_fraction_theta_max 1.000
_diffrn_measured_fraction_theta_full 1.000
_diffrn_reflns_Laue_measured_fraction_max 1.000
_diffrn_reflns_Laue_measured_fraction_full 1.000
_diffrn_reflns_point_group_measured_fraction_max 1.000
_diffrn_reflns_point_group_measured_fraction_full 1.000
_reflns_number_total             2360
_reflns_number_gt                2077
_reflns_threshold_expression     'I > 2\s(I)'
_reflns_Friedel_coverage         0.000
_reflns_Friedel_fraction_max     .
_reflns_Friedel_fraction_full    .
_reflns_special_details          
;
 Reflections were merged by SHELXL according to the crystal
 class for the calculation of statistics and refinement.
 
 _reflns_Friedel_fraction is defined as the number of unique
 Friedel pairs measured divided by the number that would be
 possible theoretically, ignoring centric projections and
 systematic absences.
;
_computing_data_collection       
'Bruker BIS V6.2.18/2023-03-24 and APEX4 2022.1-1'
_computing_cell_refinement       'SAINT V8.41 (?, 2016)'
_computing_data_reduction        'SAINT V8.41 (?, 2016)'
_computing_structure_solution    'SHELXT 2018/2 (Sheldrick, 2018)'
_computing_structure_refinement  'XL  (Sheldrick, 2008)'
_computing_molecular_graphics    'Olex2 1.5-alpha (Dolomanov et al., 2009)'
_computing_publication_material  'Olex2 1.5-alpha (Dolomanov et al., 2009)'
_refine_special_details          ?
_refine_ls_structure_factor_coef Fsqd
_refine_ls_matrix_type           full
_refine_ls_weighting_scheme      calc
_refine_ls_weighting_details     
'w=1/[\s^2^(Fo^2^)+(0.0257P)^2^+2.8651P] where P=(Fo^2^+2Fc^2^)/3'
_atom_sites_solution_primary     direct
_atom_sites_solution_secondary   ?
_atom_sites_solution_hydrogens   geom
_refine_ls_hydrogen_treatment    constr
_refine_ls_number_reflns         2360
_refine_ls_number_parameters     175
_refine_ls_number_restraints     0
_refine_ls_R_factor_all          0.0344
_refine_ls_R_factor_gt           0.0265
_refine_ls_wR_factor_ref         0.0741
_refine_ls_wR_factor_gt          0.0626
_refine_ls_goodness_of_fit_ref   1.191
_refine_ls_restrained_S_all      1.191
_refine_ls_shift/su_max          0.002
_refine_ls_shift/su_mean         0.000
_refine_diff_density_max         0.310
_refine_diff_density_min         -0.397
_refine_diff_density_rms         0.061
_refine_ls_extinction_method     none
_refine_ls_extinction_coef       .

loop_
_atom_type_symbol
_atom_type_description
_atom_type_scat_dispersion_real
_atom_type_scat_dispersion_imag
_atom_type_scat_source
C C 0.0033 0.0016 'International Tables Vol C Tables 4.2.6.8 and 6.1.1.4'
H H 0.0000 0.0000 'International Tables Vol C Tables 4.2.6.8 and 6.1.1.4'
Cu Cu 0.3201 1.2651 'International Tables Vol C Tables 4.2.6.8 and 6.1.1.4'
F F 0.0171 0.0103 'International Tables Vol C Tables 4.2.6.8 and 6.1.1.4'
N N 0.0061 0.0033 'International Tables Vol C Tables 4.2.6.8 and 6.1.1.4'
O O 0.0106 0.0060 'International Tables Vol C Tables 4.2.6.8 and 6.1.1.4'

_geom_special_details            
;
 All esds (except the esd in the dihedral angle between two l.s. planes)
 are estimated using the full covariance matrix.  The cell esds are taken
 into account individually in the estimation of esds in distances, angles
 and torsion angles; correlations between esds in cell parameters are only
 used when they are defined by crystal symmetry.  An approximate (isotropic)
 treatment of cell esds is used for estimating esds involving l.s. planes.
;
_audit_creation_date             2026-04-14
_exptl_crystal_colour_lustre     clear
_exptl_crystal_colour_primary    yellow
_diffrn_source_power             0.05
_olex2_refinement_description    
;
1. Fixed Uiso
 At 1.2 times of:
  All C(H) groups
 At 1.5 times of:
  All C(H,H,H) groups
2.a Aromatic/amide H refined with riding coordinates:
 C5(H5)
2.b Idealised Me refined as rotating group:
 C7(H7A,H7B,H7C), C3(H3A,H3B,H3C), C9(H9A,H9B,H9C)
;

loop_
_atom_site_label
_atom_site_type_symbol
_atom_site_fract_x
_atom_site_fract_y
_atom_site_fract_z
_atom_site_U_iso_or_equiv
_atom_site_adp_type
_atom_site_occupancy
_atom_site_site_symmetry_order
_atom_site_calc_flag
_atom_site_refinement_flags_posn
_atom_site_refinement_flags_adp
_atom_site_refinement_flags_occupancy
_atom_site_disorder_assembly
_atom_site_disorder_group
Cu1 Cu 0.49359(2) 0.64890(3) 0.60741(2) 0.02521(11) Uani 1 1 d . . . . .
F5 F 0.36188(13) 0.76708(18) 0.69643(6) 0.0476(4) Uani 1 1 d . . . . .
F1 F 0.55411(15) 0.40322(18) 0.67298(7) 0.0524(4) Uani 1 1 d . . . . .
F2 F 0.51137(13) 0.59031(19) 0.72790(6) 0.0460(4) Uani 1 1 d . . . . .
F3 F 0.39513(13) 0.45298(18) 0.68629(7) 0.0500(4) Uani 1 1 d . . . . .
O2 O 0.47220(12) 0.75487(18) 0.53529(7) 0.0298(3) Uani 1 1 d . . . . .
O1 O 0.60974(12) 0.54188(18) 0.58007(7) 0.0303(4) Uani 1 1 d . . . . .
F6 F 0.36134(14) 0.88484(19) 0.61468(7) 0.0539(5) Uani 1 1 d . . . . .
F4 F 0.28646(12) 0.6688(2) 0.62101(8) 0.0584(5) Uani 1 1 d . . . . .
N1 N 0.60151(18) 0.8446(2) 0.65049(10) 0.0394(5) Uani 1 1 d . . . . .
C6 C 0.52506(17) 0.7371(2) 0.48769(10) 0.0270(5) Uani 1 1 d . . . . .
C4 C 0.64715(17) 0.5500(3) 0.52731(10) 0.0280(5) Uani 1 1 d . . . . .
C5 C 0.60827(17) 0.6394(3) 0.48185(10) 0.0295(5) Uani 1 1 d . . . . .
H5 H 0.640764 0.633420 0.444132 0.035 Uiso 1 1 calc R U . . .
C8 C 0.64923(18) 0.9412(3) 0.66901(10) 0.0329(5) Uani 1 1 d . . . . .
C2 C 0.36923(19) 0.7462(3) 0.63813(10) 0.0339(5) Uani 1 1 d . . . . .
C1 C 0.48721(19) 0.5186(3) 0.67793(11) 0.0344(5) Uani 1 1 d . . . . .
C7 C 0.4918(2) 0.8339(3) 0.43654(11) 0.0361(6) Uani 1 1 d . . . . .
H7A H 0.421977 0.805348 0.424674 0.054 Uiso 1 1 calc R U . . .
H7B H 0.538741 0.818407 0.403045 0.054 Uiso 1 1 calc R U . . .
H7C H 0.492893 0.941316 0.448367 0.054 Uiso 1 1 calc R U . . .
C3 C 0.73918(19) 0.4514(3) 0.51641(11) 0.0383(6) Uani 1 1 d . . . . .
H3A H 0.778651 0.441181 0.553261 0.057 Uiso 1 1 calc R U . . .
H3B H 0.782399 0.497963 0.485743 0.057 Uiso 1 1 calc R U . . .
H3C H 0.716678 0.350439 0.503088 0.057 Uiso 1 1 calc R U . . .
C9 C 0.7112(2) 1.0666(3) 0.69104(13) 0.0488(7) Uani 1 1 d . . . . .
H9A H 0.762261 1.094922 0.661004 0.073 Uiso 1 1 calc R U . . .
H9B H 0.746377 1.035273 0.727549 0.073 Uiso 1 1 calc R U . . .
H9C H 0.666899 1.154227 0.699442 0.073 Uiso 1 1 calc R U . . .

loop_
_atom_site_aniso_label
_atom_site_aniso_U_11
_atom_site_aniso_U_22
_atom_site_aniso_U_33
_atom_site_aniso_U_23
_atom_site_aniso_U_13
_atom_site_aniso_U_12
Cu1 0.02908(17) 0.02549(17) 0.02105(16) 0.00163(10) 0.00177(10) 0.00070(10)
F5 0.0623(10) 0.0523(9) 0.0280(7) -0.0011(7) 0.0084(7) 0.0169(8)
F1 0.0740(12) 0.0427(9) 0.0406(8) 0.0139(7) 0.0117(8) 0.0225(8)
F2 0.0687(11) 0.0459(9) 0.0235(7) 0.0024(6) -0.0053(7) 0.0030(7)
F3 0.0580(10) 0.0450(9) 0.0471(9) 0.0137(7) 0.0071(7) -0.0136(8)
O2 0.0353(8) 0.0295(8) 0.0247(8) 0.0015(7) 0.0020(7) 0.0035(7)
O1 0.0313(8) 0.0346(9) 0.0248(8) -0.0012(7) -0.0011(6) 0.0030(7)
F6 0.0647(11) 0.0457(9) 0.0514(10) 0.0169(7) 0.0234(8) 0.0256(8)
F4 0.0324(8) 0.0731(12) 0.0696(11) -0.0175(9) 0.0022(8) -0.0015(8)
N1 0.0459(13) 0.0350(11) 0.0374(11) -0.0021(9) -0.0001(10) -0.0053(10)
C6 0.0350(12) 0.0218(10) 0.0242(11) -0.0009(9) -0.0008(9) -0.0078(9)
C4 0.0257(11) 0.0293(11) 0.0291(11) -0.0061(9) -0.0016(9) -0.0063(9)
C5 0.0316(12) 0.0318(12) 0.0251(11) -0.0015(9) 0.0044(9) -0.0068(9)
C8 0.0331(12) 0.0350(13) 0.0305(12) -0.0009(10) 0.0064(10) 0.0006(11)
C2 0.0373(13) 0.0358(13) 0.0286(12) 0.0021(10) 0.0046(9) 0.0018(10)
C1 0.0448(14) 0.0304(12) 0.0281(12) 0.0029(10) 0.0046(10) 0.0014(10)
C7 0.0509(15) 0.0323(13) 0.0250(12) 0.0045(10) 0.0010(10) 0.0002(11)
C3 0.0302(12) 0.0500(15) 0.0348(12) -0.0057(11) -0.0009(10) 0.0076(11)
C9 0.0486(15) 0.0492(16) 0.0485(16) -0.0169(13) 0.0174(13) -0.0191(13)

loop_
_geom_bond_atom_site_label_1
_geom_bond_atom_site_label_2
_geom_bond_distance
_geom_bond_site_symmetry_2
_geom_bond_publ_flag
Cu1 O2 1.8917(16) . ?
Cu1 O1 1.8836(16) . ?
Cu1 N1 2.422(2) . ?
Cu1 C2 1.957(2) . ?
Cu1 C1 1.958(2) . ?
F5 C2 1.329(3) . ?
F1 C1 1.340(3) . ?
F2 C1 1.327(3) . ?
F3 C1 1.343(3) . ?
O2 C6 1.283(3) . ?
O1 C4 1.286(3) . ?
F6 C2 1.330(3) . ?
F4 C2 1.331(3) . ?
N1 C8 1.131(3) . ?
C6 C5 1.388(3) . ?
C6 C7 1.495(3) . ?
C4 C5 1.385(3) . ?
C4 C3 1.498(3) . ?
C5 H5 0.9500 . ?
C8 C9 1.452(4) . ?
C7 H7A 0.9800 . ?
C7 H7B 0.9800 . ?
C7 H7C 0.9800 . ?
C3 H3A 0.9800 . ?
C3 H3B 0.9800 . ?
C3 H3C 0.9800 . ?
C9 H9A 0.9800 . ?
C9 H9B 0.9800 . ?
C9 H9C 0.9800 . ?

loop_
_geom_angle_atom_site_label_1
_geom_angle_atom_site_label_2
_geom_angle_atom_site_label_3
_geom_angle
_geom_angle_site_symmetry_1
_geom_angle_site_symmetry_3
_geom_angle_publ_flag
O2 Cu1 N1 94.61(7) . . ?
O2 Cu1 C2 88.11(8) . . ?
O2 Cu1 C1 167.59(9) . . ?
O1 Cu1 O2 94.75(7) . . ?
O1 Cu1 N1 91.08(7) . . ?
O1 Cu1 C2 175.88(9) . . ?
O1 Cu1 C1 90.44(9) . . ?
C2 Cu1 N1 91.65(9) . . ?
C2 Cu1 C1 86.18(10) . . ?
C1 Cu1 N1 96.56(9) . . ?
C6 O2 Cu1 125.32(15) . . ?
C4 O1 Cu1 125.33(15) . . ?
C8 N1 Cu1 176.6(2) . . ?
O2 C6 C5 125.0(2) . . ?
O2 C6 C7 114.8(2) . . ?
C5 C6 C7 120.3(2) . . ?
O1 C4 C5 125.1(2) . . ?
O1 C4 C3 115.0(2) . . ?
C5 C4 C3 119.9(2) . . ?
C6 C5 H5 117.8 . . ?
C4 C5 C6 124.4(2) . . ?
C4 C5 H5 117.8 . . ?
N1 C8 C9 178.3(3) . . ?
F5 C2 Cu1 117.96(17) . . ?
F5 C2 F6 105.10(19) . . ?
F5 C2 F4 107.3(2) . . ?
F6 C2 Cu1 108.84(16) . . ?
F6 C2 F4 106.8(2) . . ?
F4 C2 Cu1 110.15(16) . . ?
F1 C1 Cu1 110.26(16) . . ?
F1 C1 F3 105.5(2) . . ?
F2 C1 Cu1 113.58(17) . . ?
F2 C1 F1 106.0(2) . . ?
F2 C1 F3 107.2(2) . . ?
F3 C1 Cu1 113.69(17) . . ?
C6 C7 H7A 109.5 . . ?
C6 C7 H7B 109.5 . . ?
C6 C7 H7C 109.5 . . ?
H7A C7 H7B 109.5 . . ?
H7A C7 H7C 109.5 . . ?
H7B C7 H7C 109.5 . . ?
C4 C3 H3A 109.5 . . ?
C4 C3 H3B 109.5 . . ?
C4 C3 H3C 109.5 . . ?
H3A C3 H3B 109.5 . . ?
H3A C3 H3C 109.5 . . ?
H3B C3 H3C 109.5 . . ?
C8 C9 H9A 109.5 . . ?
C8 C9 H9B 109.5 . . ?
C8 C9 H9C 109.5 . . ?
H9A C9 H9B 109.5 . . ?
H9A C9 H9C 109.5 . . ?
H9B C9 H9C 109.5 . . ?

loop_
_geom_torsion_atom_site_label_1
_geom_torsion_atom_site_label_2
_geom_torsion_atom_site_label_3
_geom_torsion_atom_site_label_4
_geom_torsion
_geom_torsion_site_symmetry_1
_geom_torsion_site_symmetry_2
_geom_torsion_site_symmetry_3
_geom_torsion_site_symmetry_4
_geom_torsion_publ_flag
Cu1 O2 C6 C5 -1.6(3) . . . . ?
Cu1 O2 C6 C7 179.46(15) . . . . ?
Cu1 O1 C4 C5 0.2(3) . . . . ?
Cu1 O1 C4 C3 -179.04(15) . . . . ?
O2 Cu1 O1 C4 -2.33(18) . . . . ?
O2 C6 C5 C4 -1.6(4) . . . . ?
O1 Cu1 O2 C6 2.99(18) . . . . ?
O1 C4 C5 C6 2.3(4) . . . . ?
N1 Cu1 O2 C6 94.46(18) . . . . ?
N1 Cu1 O1 C4 -97.04(18) . . . . ?
C2 Cu1 O2 C6 -174.04(19) . . . . ?
C1 Cu1 O2 C6 -111.5(4) . . . . ?
C1 Cu1 O1 C4 166.38(18) . . . . ?
C7 C6 C5 C4 177.3(2) . . . . ?
C3 C4 C5 C6 -178.5(2) . . . . ?

_olex2_submission_special_instructions 'No special instructions were received'
_shelx_res_file                  
;
TITL full1_Pbca_a.res in Pbca
    full1_pbca_a.res
    created by SHELXL-2019/3 at 17:23:03 on 14-Apr-2026
REM Old TITL full1_Pbca in Pbca
REM SHELXT solution in Pbca: R1 0.103, Rweak 0.001, Alpha 0.012
REM <I/s> 0.589 for 357 systematic absences, Orientation as input
REM Formula found by SHELXT: C9 Cu F6 N O2
CELL 0.71073 13.0189 8.777 22.5122 90 90 90
ZERR 8 0.0013 0.0008 0.0023 0 0 0
LATT 1
SYMM 0.5-X,-Y,0.5+Z
SYMM -X,0.5+Y,0.5-Z
SYMM 0.5+X,0.5-Y,-Z
SFAC C H Cu F N O
UNIT 72 80 8 48 8 16

L.S. 10
PLAN  5
SIZE 0.124 0.202 0.704
TEMP -123.15
CONF
BOND
LIST 4
MORE -1
BOND $H
fmap 2
acta
REM <olex2.extras>
REM <HklSrc "%.\\full1_Pbca_a.hkl">
REM </olex2.extras>

WGHT    0.025700    2.865100
FVAR       0.26986
CU1   3    0.493589    0.648901    0.607410    11.00000    0.02908    0.02549 =
         0.02105    0.00163    0.00177    0.00070
F5    4    0.361878    0.767075    0.696434    11.00000    0.06234    0.05228 =
         0.02803   -0.00105    0.00839    0.01691
F1    4    0.554113    0.403222    0.672980    11.00000    0.07403    0.04266 =
         0.04061    0.01386    0.01173    0.02250
F2    4    0.511369    0.590315    0.727900    11.00000    0.06867    0.04592 =
         0.02350    0.00235   -0.00534    0.00301
F3    4    0.395132    0.452980    0.686293    11.00000    0.05802    0.04496 =
         0.04713    0.01370    0.00713   -0.01360
O2    6    0.472204    0.754865    0.535290    11.00000    0.03526    0.02951 =
         0.02472    0.00151    0.00196    0.00351
O1    6    0.609744    0.541883    0.580071    11.00000    0.03133    0.03464 =
         0.02484   -0.00116   -0.00111    0.00296
F6    4    0.361337    0.884842    0.614683    11.00000    0.06470    0.04567 =
         0.05143    0.01689    0.02337    0.02562
F4    4    0.286462    0.668782    0.621011    11.00000    0.03242    0.07307 =
         0.06957   -0.01752    0.00223   -0.00151
N1    5    0.601505    0.844629    0.650488    11.00000    0.04595    0.03497 =
         0.03738   -0.00205   -0.00007   -0.00530
C6    1    0.525055    0.737079    0.487689    11.00000    0.03497    0.02177 =
         0.02418   -0.00089   -0.00081   -0.00780
C4    1    0.647152    0.549996    0.527307    11.00000    0.02568    0.02930 =
         0.02906   -0.00605   -0.00157   -0.00630
C5    1    0.608274    0.639389    0.481846    11.00000    0.03156    0.03175 =
         0.02511   -0.00153    0.00441   -0.00677
AFIX  43
H5    2    0.640764    0.633420    0.444132    11.00000   -1.20000
AFIX   0
C8    1    0.649227    0.941198    0.669006    11.00000    0.03307    0.03500 =
         0.03051   -0.00089    0.00640    0.00055
C2    1    0.369230    0.746224    0.638132    11.00000    0.03729    0.03585 =
         0.02863    0.00212    0.00459    0.00184
C1    1    0.487207    0.518583    0.677932    11.00000    0.04478    0.03038 =
         0.02812    0.00294    0.00463    0.00137
C7    1    0.491803    0.833874    0.436538    11.00000    0.05091    0.03226 =
         0.02498    0.00449    0.00104    0.00024
AFIX 137
H7A   2    0.421977    0.805348    0.424674    11.00000   -1.50000
H7B   2    0.538741    0.818407    0.403045    11.00000   -1.50000
H7C   2    0.492893    0.941316    0.448367    11.00000   -1.50000
AFIX   0
C3    1    0.739179    0.451364    0.516407    11.00000    0.03015    0.04998 =
         0.03479   -0.00567   -0.00087    0.00755
AFIX 137
H3A   2    0.778651    0.441181    0.553261    11.00000   -1.50000
H3B   2    0.782399    0.497963    0.485743    11.00000   -1.50000
H3C   2    0.716678    0.350439    0.503088    11.00000   -1.50000
AFIX   0
C9    1    0.711232    1.066601    0.691042    11.00000    0.04863    0.04924 =
         0.04851   -0.01690    0.01736   -0.01908
AFIX 137
H9A   2    0.762261    1.094922    0.661004    11.00000   -1.50000
H9B   2    0.746377    1.035273    0.727549    11.00000   -1.50000
H9C   2    0.666899    1.154227    0.699442    11.00000   -1.50000
AFIX   0
HKLF 4


REM  full1_Pbca_a.res in Pbca
REM wR2 = 0.0741, GooF = S = 1.191, Restrained GooF = 1.191 for all data
REM R1 = 0.0265 for 2077 Fo > 4sig(Fo) and 0.0344 for all 2360 data
REM 175 parameters refined using 0 restraints

END

WGHT      0.0257      2.8623

REM Highest difference peak  0.310,  deepest hole -0.397,  1-sigma level  0.061
Q1    1   0.4211  0.7297  0.6213  11.00000  0.05    0.31
Q2    1   0.4677  0.5567  0.6460  11.00000  0.05    0.29
Q3    1   0.5135  0.5562  0.6429  11.00000  0.05    0.27
Q4    1   0.6121  0.5916  0.5007  11.00000  0.05    0.26
Q5    1   0.5777  0.7020  0.4882  11.00000  0.05    0.25
;
_shelx_res_checksum              53405
####################################################################### 
# 
# This file contains crystal structure data downloaded from the 
# Cambridge Structural Database (CSD) hosted by the Cambridge 
# Crystallographic Data Centre (CCDC).
# 
# Full information about CCDC data access policies and citation 
# guidelines are available at http://www.ccdc.cam.ac.uk/access/V1 
# 
# Audit and citation data items may have been added by the CCDC. 
# Please retain this information to preserve the provenance of 
# this file and to allow appropriate attribution of the data. 
# 
#######################################################################

data_MV276
_database_code_depnum_ccdc_archive 'CCDC 2546503'
loop_
_audit_author_name
_audit_author_address
'Niklas Limberg'
;Freie Universitaet Berlin
Germany
;
_audit_update_record             
;
2026-04-15 deposited with the CCDC.	2026-06-22 downloaded from the CCDC.
;
_audit_creation_method           
;FinalCif V157 by Daniel Kratzert, Freiburg 2026, 
https://dkratzert.de/finalcif.html
;
_shelx_SHELXL_version_number     2019/1
_chemical_name_systematic        ?
_chemical_name_common            ?
_chemical_formula_sum            'C12 H12 Cu F6 N O2'
_chemical_formula_moiety         'C12 H12 Cu F6 N O2'
_chemical_formula_weight         379.77
_chemical_melting_point          ?
_space_group_crystal_system      monoclinic
_space_group_IT_number           14
_space_group_name_H-M_alt        'P 1 21/c 1'
_space_group_name_Hall           '-P 2ybc'
_shelx_space_group_comment       
;
The symmetry employed for this shelxl refinement is uniquely defined
by the following loop, which should always be used as a source of
symmetry information in preference to the above space-group names.
They are only intended as comments.
;

loop_
_space_group_symop_operation_xyz
'x, y, z'
'-x, y+1/2, -z+1/2'
'-x, -y, -z'
'x, -y-1/2, z-1/2'

_cell_length_a                   12.0638(7)
_cell_length_b                   12.7245(8)
_cell_length_c                   9.6927(6)
_cell_angle_alpha                90
_cell_angle_beta                 97.924(2)
_cell_angle_gamma                90
_cell_volume                     1473.68(16)
_cell_formula_units_Z            4
_cell_measurement_temperature    150.00
_cell_measurement_reflns_used    9886
_cell_measurement_theta_min      2.34
_cell_measurement_theta_max      25.05
_exptl_crystal_description       block
_exptl_crystal_colour            orange
_exptl_crystal_recrystallization_method ?
_exptl_crystal_density_meas      ?
_exptl_crystal_density_method    ?
_exptl_crystal_density_diffrn    1.712
_exptl_crystal_F_000             760
_exptl_crystal_size_max          0.184
_exptl_crystal_size_mid          0.169
_exptl_crystal_size_min          0.146
_exptl_absorpt_coefficient_mu    1.552
_exptl_absorpt_correction_type   multi-scan
_exptl_absorpt_correction_T_min  0.5122
_exptl_absorpt_correction_T_max  0.7452
_exptl_absorpt_process_details   
;
SADABS-2016/2 (Bruker,2016/2) was used for absorption correction.
wR2(int) was 0.1176 before and 0.0978 after correction.
The Ratio of minimum to maximum transmission is 0.6873.
The \l/2 correction factor is Not present.
;
_exptl_absorpt_special_details   ?
_shelx_estimated_absorpt_T_min   0.763
_shelx_estimated_absorpt_T_max   0.805
_exptl_transmission_factor_min   ?
_exptl_transmission_factor_max   ?
_exptl_special_details           ?
_diffrn_ambient_temperature      150.00
_diffrn_ambient_environment      N~2~
_diffrn_radiation_type           MoK\a
_diffrn_radiation_wavelength     0.71073
_diffrn_radiation_monochromator  'mirror optics'
_diffrn_measurement_ambient_temperature_device_make 'Oxford Cryostream 700'
_diffrn_radiation_probe          x-ray
_diffrn_source                   'microfocus sealed X-ray tube'
_diffrn_source_type              'Incoatec I\ms'
_diffrn_source_voltage           50.0
_diffrn_source_current           1.0
_diffrn_detector                 CPAD
_diffrn_detector_type            'Bruker PHOTON II'
_diffrn_detector_area_resol_mean 7.41
_diffrn_measurement_device       'three-circle diffractometer'
_diffrn_measurement_device_type  'Bruker D8 VENTURE dual wavelength Mo/Cu'
_diffrn_measurement_method       '\w and \f scans'
_diffrn_measurement_specimen_support 'MiTeGen micromount'
_diffrn_reflns_number            64978
_diffrn_reflns_av_unetI/netI     0.0320
_diffrn_reflns_av_R_equivalents  0.1126
_diffrn_reflns_theta_min         2.338
_diffrn_reflns_theta_max         25.403
_diffrn_reflns_theta_full        25.242
_diffrn_reflns_limit_h_min       -14
_diffrn_reflns_limit_h_max       14
_diffrn_reflns_limit_k_min       -15
_diffrn_reflns_limit_k_max       15
_diffrn_reflns_limit_l_min       -11
_diffrn_reflns_limit_l_max       11
_diffrn_standards_number         0
_diffrn_measured_fraction_theta_max 0.998
_diffrn_measured_fraction_theta_full 1.000
_diffrn_reflns_Laue_measured_fraction_max 0.998
_diffrn_reflns_Laue_measured_fraction_full 1.000
_diffrn_reflns_point_group_measured_fraction_max 0.998
_diffrn_reflns_point_group_measured_fraction_full 1.000
_reflns_number_total             2713
_reflns_number_gt                2047
_reflns_threshold_expression     'I > 2\s(I)'
_reflns_Friedel_coverage         0.000
_reflns_Friedel_fraction_max     .
_reflns_Friedel_fraction_full    .
_reflns_special_details          
;
 Reflections were merged by SHELXL according to the crystal
 class for the calculation of statistics and refinement.
 
 _reflns_Friedel_fraction is defined as the number of unique
 Friedel pairs measured divided by the number that would be
 possible theoretically, ignoring centric projections and
 systematic absences.
;
_computing_data_collection       
'Bruker BIS V6.2.18/2023-03-24 and APEX4 2022.1-1'
_computing_cell_refinement       'SAINT V8.40B (?, 2016)'
_computing_data_reduction        'SAINT V8.40B (?, 2016)'
_computing_structure_solution    'SHELXT 2018/2 (Sheldrick, 2018)'
_computing_structure_refinement  'XL  (Sheldrick, 2008)'
_computing_molecular_graphics    'Olex2 1.5 (Dolomanov et al., 2009)'
_computing_publication_material  'Olex2 1.5 (Dolomanov et al., 2009)'
_refine_special_details          ?
_refine_ls_structure_factor_coef Fsqd
_refine_ls_matrix_type           full
_refine_ls_weighting_scheme      calc
_refine_ls_weighting_details     
'w=1/[\s^2^(Fo^2^)+(0.0223P)^2^+4.3098P] where P=(Fo^2^+2Fc^2^)/3'
_atom_sites_solution_primary     direct
_atom_sites_solution_secondary   ?
_atom_sites_solution_hydrogens   geom
_refine_ls_hydrogen_treatment    constr
_refine_ls_number_reflns         2713
_refine_ls_number_parameters     257
_refine_ls_number_restraints     42
_refine_ls_R_factor_all          0.0750
_refine_ls_R_factor_gt           0.0417
_refine_ls_wR_factor_ref         0.1183
_refine_ls_wR_factor_gt          0.0879
_refine_ls_goodness_of_fit_ref   1.257
_refine_ls_restrained_S_all      1.252
_refine_ls_shift/su_max          0.000
_refine_ls_shift/su_mean         0.000
_refine_diff_density_max         0.966
_refine_diff_density_min         -0.615
_refine_diff_density_rms         0.097
_refine_ls_extinction_method     none
_refine_ls_extinction_coef       .

loop_
_atom_type_symbol
_atom_type_description
_atom_type_scat_dispersion_real
_atom_type_scat_dispersion_imag
_atom_type_scat_source
C C 0.0033 0.0016 'International Tables Vol C Tables 4.2.6.8 and 6.1.1.4'
H H 0.0000 0.0000 'International Tables Vol C Tables 4.2.6.8 and 6.1.1.4'
Cu Cu 0.3201 1.2651 'International Tables Vol C Tables 4.2.6.8 and 6.1.1.4'
F F 0.0171 0.0103 'International Tables Vol C Tables 4.2.6.8 and 6.1.1.4'
N N 0.0061 0.0033 'International Tables Vol C Tables 4.2.6.8 and 6.1.1.4'
O O 0.0106 0.0060 'International Tables Vol C Tables 4.2.6.8 and 6.1.1.4'

_geom_special_details            
;
 All esds (except the esd in the dihedral angle between two l.s. planes)
 are estimated using the full covariance matrix.  The cell esds are taken
 into account individually in the estimation of esds in distances, angles
 and torsion angles; correlations between esds in cell parameters are only
 used when they are defined by crystal symmetry.  An approximate (isotropic)
 treatment of cell esds is used for estimating esds involving l.s. planes.
;
_audit_creation_date             2026-03-30
_exptl_crystal_colour_lustre     clear
_exptl_crystal_colour_primary    yellow
_diffrn_source_power             0.05
_olex2_refinement_description    
;
1. Fixed Uiso
 At 1.2 times of:
  All C(H) groups
 At 1.5 times of:
  All C(H,H,H) groups
2. Restrained distances
 F3A-C2 \\sim F2B-C2
 with sigma of 0.02
 F1A-C2 \\sim F3B-C2
 with sigma of 0.02
 F2A-C2 \\sim F1B-C2
 with sigma of 0.02
 F6A-C1 \\sim F6B-C1
 with sigma of 0.02
 F4A-C1 \\sim F4B-C1
 with sigma of 0.02
 F5A-C1 \\sim F5B-C1
 with sigma of 0.02
3. Uiso/Uaniso restraints and constraints
Uanis(F3B) \\sim Ueq, Uanis(F1B) \\sim Ueq, Uanis(F2B) \\sim Ueq: with sigma of
0.01 and sigma for terminal atoms of 0.01
Uanis(F6B) \\sim Ueq, Uanis(F4B) \\sim Ueq, Uanis(F5B) \\sim Ueq: with sigma of
0.01 and sigma for terminal atoms of 0.01
4. Others
 Sof(F1B)=Sof(F3B)=Sof(F2B)=1-FVAR(1)
 Sof(F3A)=Sof(F1A)=Sof(F2A)=FVAR(1)
 Sof(F4B)=Sof(F5B)=Sof(F6B)=1-FVAR(2)
 Sof(F6A)=Sof(F4A)=Sof(F5A)=FVAR(2)
5.a Aromatic/amide H refined with riding coordinates:
 C5(H5), C8(H8), C12(H12), C10(H10), C11(H11), C9(H9)
5.b Idealised Me refined as rotating group:
 C7(H7A,H7B,H7C), C3(H3A,H3B,H3C)
;

loop_
_atom_site_label
_atom_site_type_symbol
_atom_site_fract_x
_atom_site_fract_y
_atom_site_fract_z
_atom_site_U_iso_or_equiv
_atom_site_adp_type
_atom_site_occupancy
_atom_site_site_symmetry_order
_atom_site_calc_flag
_atom_site_refinement_flags_posn
_atom_site_refinement_flags_adp
_atom_site_refinement_flags_occupancy
_atom_site_disorder_assembly
_atom_site_disorder_group
Cu1 Cu 0.28972(4) 0.53908(4) 0.86297(5) 0.03069(18) Uani 1 1 d . . . . .
O1 O 0.3246(3) 0.4086(2) 0.9498(3) 0.0367(7) Uani 1 1 d . . . . .
O2 O 0.4252(2) 0.5499(2) 0.7852(3) 0.0339(7) Uani 1 1 d . . . . .
F6A F 0.2971(3) 0.7031(3) 0.6892(4) 0.0582(12) Uani 0.911(8) 1 d D . P A 1
F3A F 0.0644(3) 0.5507(4) 0.8740(4) 0.0575(13) Uani 0.863(9) 1 d D . P B 1
F1A F 0.1571(3) 0.6293(4) 1.0452(5) 0.0662(15) Uani 0.863(9) 1 d D . P B 1
F4A F 0.3152(4) 0.7485(3) 0.9006(4) 0.0715(16) Uani 0.911(8) 1 d D . P A 1
F5A F 0.1542(3) 0.7173(4) 0.7876(7) 0.0824(19) Uani 0.911(8) 1 d D . P A 1
N1 N 0.1998(3) 0.4550(3) 0.6601(4) 0.0367(9) Uani 1 1 d . . . . .
C6 C 0.4982(4) 0.4767(4) 0.7893(4) 0.0353(10) Uani 1 1 d . . . . .
C5 C 0.4942(4) 0.3817(4) 0.8575(5) 0.0378(11) Uani 1 1 d . . . . .
H5 H 0.552876 0.332893 0.851468 0.045 Uiso 1 1 calc R U . . .
F2A F 0.1540(4) 0.4642(4) 1.0417(6) 0.078(2) Uani 0.863(9) 1 d D . P B 1
C4 C 0.4106(4) 0.3532(3) 0.9338(5) 0.0352(10) Uani 1 1 d . . . . .
C1 C 0.2577(4) 0.6837(4) 0.8091(5) 0.0397(11) Uani 1 1 d D . . . .
C2 C 0.1594(4) 0.5466(4) 0.9597(5) 0.0365(10) Uani 1 1 d D . . . .
C7 C 0.5959(4) 0.5008(4) 0.7130(5) 0.0473(12) Uani 1 1 d . . . . .
H7A H 0.568946 0.512320 0.614138 0.071 Uiso 1 1 calc R U . . .
H7B H 0.648322 0.441557 0.722919 0.071 Uiso 1 1 calc R U . . .
H7C H 0.634108 0.564218 0.752464 0.071 Uiso 1 1 calc R U . . .
C8 C 0.1521(4) 0.3615(4) 0.6747(6) 0.0497(13) Uani 1 1 d . . . . .
H8 H 0.160852 0.330058 0.764433 0.060 Uiso 1 1 calc R U . . .
C3 C 0.4163(5) 0.2500(4) 1.0104(6) 0.0521(13) Uani 1 1 d . . . . .
H3A H 0.433304 0.262816 1.110762 0.078 Uiso 1 1 calc R U . . .
H3B H 0.475210 0.206176 0.979884 0.078 Uiso 1 1 calc R U . . .
H3C H 0.344217 0.213760 0.990347 0.078 Uiso 1 1 calc R U . . .
C12 C 0.1868(4) 0.4968(4) 0.5332(5) 0.0462(12) Uani 1 1 d . . . . .
H12 H 0.220187 0.563159 0.520900 0.055 Uiso 1 1 calc R U . . .
C10 C 0.0772(5) 0.3539(5) 0.4360(6) 0.0611(17) Uani 1 1 d . . . . .
H10 H 0.033844 0.319844 0.359685 0.073 Uiso 1 1 calc R U . . .
C11 C 0.1269(5) 0.4485(5) 0.4179(6) 0.0577(15) Uani 1 1 d . . . . .
H11 H 0.120658 0.480465 0.328613 0.069 Uiso 1 1 calc R U . . .
C9 C 0.0909(5) 0.3088(5) 0.5661(7) 0.0630(16) Uani 1 1 d . . . . .
H9 H 0.058530 0.242360 0.580687 0.076 Uiso 1 1 calc R U . . .
F1B F 0.186(2) 0.555(2) 1.0914(17) 0.059(8) Uani 0.137(9) 1 d D U P B 2
F3B F 0.073(3) 0.611(3) 0.924(4) 0.100(13) Uani 0.137(9) 1 d D U P B 2
F2B F 0.1010(16) 0.4549(14) 0.939(2) 0.037(6) Uani 0.137(9) 1 d D U P B 2
F4B F 0.219(3) 0.739(2) 0.913(3) 0.049(11) Uani 0.089(8) 1 d D U P A 2
F5B F 0.179(3) 0.699(3) 0.705(3) 0.051(11) Uani 0.089(8) 1 d D U P A 2
F6B F 0.347(2) 0.732(3) 0.778(4) 0.051(11) Uani 0.089(8) 1 d D U P A 2

loop_
_atom_site_aniso_label
_atom_site_aniso_U_11
_atom_site_aniso_U_22
_atom_site_aniso_U_33
_atom_site_aniso_U_23
_atom_site_aniso_U_13
_atom_site_aniso_U_12
Cu1 0.0270(3) 0.0303(3) 0.0352(3) 0.0024(2) 0.0057(2) -0.0002(2)
O1 0.0349(17) 0.0355(17) 0.0399(18) 0.0038(14) 0.0062(14) -0.0003(14)
O2 0.0287(15) 0.0356(17) 0.0378(17) 0.0049(14) 0.0055(13) -0.0011(13)
F6A 0.074(3) 0.046(2) 0.057(2) 0.0190(17) 0.018(2) 0.0041(18)
F3A 0.0242(17) 0.098(4) 0.050(2) -0.013(2) 0.0061(15) -0.0111(18)
F1A 0.057(2) 0.078(3) 0.068(3) -0.032(2) 0.026(2) -0.006(2)
F4A 0.104(4) 0.0333(19) 0.069(3) -0.0026(17) -0.018(2) -0.0135(19)
F5A 0.036(2) 0.071(3) 0.142(5) 0.058(3) 0.018(2) 0.0174(18)
N1 0.0313(19) 0.044(2) 0.035(2) -0.0051(18) 0.0046(16) -0.0039(17)
C6 0.032(2) 0.044(3) 0.030(2) -0.006(2) 0.0025(18) 0.001(2)
C5 0.036(2) 0.038(3) 0.039(3) -0.004(2) 0.003(2) 0.009(2)
F2A 0.065(3) 0.076(3) 0.104(4) 0.049(3) 0.057(3) 0.028(2)
C4 0.039(2) 0.032(2) 0.032(2) -0.0046(19) -0.0032(19) -0.002(2)
C1 0.027(2) 0.043(3) 0.048(3) 0.002(2) 0.001(2) -0.004(2)
C2 0.033(2) 0.037(3) 0.040(3) 0.000(2) 0.009(2) 0.006(2)
C7 0.034(3) 0.062(3) 0.047(3) -0.002(2) 0.013(2) 0.003(2)
C8 0.049(3) 0.051(3) 0.049(3) -0.006(2) 0.005(2) -0.013(2)
C3 0.053(3) 0.037(3) 0.065(4) 0.009(3) 0.004(3) 0.005(2)
C12 0.046(3) 0.057(3) 0.037(3) -0.002(2) 0.008(2) 0.002(2)
C10 0.041(3) 0.083(5) 0.056(4) -0.034(3) -0.004(3) 0.003(3)
C11 0.049(3) 0.087(5) 0.036(3) -0.009(3) 0.004(2) 0.009(3)
C9 0.051(3) 0.058(4) 0.079(4) -0.020(3) 0.003(3) -0.016(3)
F1B 0.068(11) 0.062(12) 0.049(10) -0.004(8) 0.018(8) -0.005(8)
F3B 0.095(15) 0.104(15) 0.104(15) 0.010(10) 0.022(10) 0.009(10)
F2B 0.034(9) 0.044(9) 0.036(9) -0.001(7) 0.009(7) -0.012(7)
F4B 0.057(14) 0.040(13) 0.051(13) -0.006(9) 0.010(9) -0.004(9)
F5B 0.055(14) 0.050(13) 0.048(13) 0.002(9) 0.000(9) 0.003(9)
F6B 0.050(13) 0.047(13) 0.058(14) 0.003(9) 0.016(9) -0.003(9)

loop_
_geom_bond_atom_site_label_1
_geom_bond_atom_site_label_2
_geom_bond_distance
_geom_bond_site_symmetry_2
_geom_bond_publ_flag
Cu1 O1 1.882(3) . ?
Cu1 O2 1.897(3) . ?
Cu1 N1 2.367(4) . ?
Cu1 C1 1.937(5) . ?
Cu1 C2 1.941(4) . ?
O1 C4 1.282(5) . ?
O2 C6 1.278(5) . ?
F6A C1 1.337(6) . ?
F3A C2 1.321(6) . ?
F1A C2 1.342(6) . ?
F4A C1 1.333(6) . ?
F5A C1 1.309(6) . ?
N1 C8 1.337(6) . ?
N1 C12 1.329(6) . ?
C6 C5 1.382(6) . ?
C6 C7 1.507(6) . ?
C5 H5 0.9500 . ?
C5 C4 1.379(6) . ?
F2A C2 1.323(6) . ?
C4 C3 1.505(6) . ?
C1 F4B 1.358(18) . ?
C1 F5B 1.302(19) . ?
C1 F6B 1.316(18) . ?
C2 F1B 1.277(16) . ?
C2 F3B 1.333(19) . ?
C2 F2B 1.364(15) . ?
C7 H7A 0.9800 . ?
C7 H7B 0.9800 . ?
C7 H7C 0.9800 . ?
C8 H8 0.9500 . ?
C8 C9 1.374(7) . ?
C3 H3A 0.9800 . ?
C3 H3B 0.9800 . ?
C3 H3C 0.9800 . ?
C12 H12 0.9500 . ?
C12 C11 1.388(7) . ?
C10 H10 0.9500 . ?
C10 C11 1.367(9) . ?
C10 C9 1.375(9) . ?
C11 H11 0.9500 . ?
C9 H9 0.9500 . ?

loop_
_geom_angle_atom_site_label_1
_geom_angle_atom_site_label_2
_geom_angle_atom_site_label_3
_geom_angle
_geom_angle_site_symmetry_1
_geom_angle_site_symmetry_3
_geom_angle_publ_flag
O1 Cu1 O2 95.16(13) . . ?
O1 Cu1 N1 91.23(14) . . ?
O1 Cu1 C1 169.18(18) . . ?
O1 Cu1 C2 88.49(16) . . ?
O2 Cu1 N1 91.37(13) . . ?
O2 Cu1 C1 88.53(16) . . ?
O2 Cu1 C2 171.17(17) . . ?
C1 Cu1 N1 98.86(17) . . ?
C1 Cu1 C2 86.49(19) . . ?
C2 Cu1 N1 96.59(17) . . ?
C4 O1 Cu1 124.5(3) . . ?
C6 O2 Cu1 124.2(3) . . ?
C8 N1 Cu1 118.0(3) . . ?
C12 N1 Cu1 124.7(3) . . ?
C12 N1 C8 117.2(4) . . ?
O2 C6 C5 125.7(4) . . ?
O2 C6 C7 114.7(4) . . ?
C5 C6 C7 119.6(4) . . ?
C6 C5 H5 117.9 . . ?
C4 C5 C6 124.3(4) . . ?
C4 C5 H5 117.9 . . ?
O1 C4 C5 125.7(4) . . ?
O1 C4 C3 113.8(4) . . ?
C5 C4 C3 120.5(4) . . ?
F6A C1 Cu1 109.2(3) . . ?
F4A C1 Cu1 110.0(3) . . ?
F4A C1 F6A 104.4(4) . . ?
F5A C1 Cu1 120.3(3) . . ?
F5A C1 F6A 104.2(4) . . ?
F5A C1 F4A 107.5(5) . . ?
F4B C1 Cu1 111.4(15) . . ?
F5B C1 Cu1 116.5(17) . . ?
F5B C1 F4B 102(2) . . ?
F5B C1 F6B 107(3) . . ?
F6B C1 Cu1 111.5(16) . . ?
F6B C1 F4B 108(2) . . ?
F3A C2 Cu1 112.8(3) . . ?
F3A C2 F1A 105.5(4) . . ?
F3A C2 F2A 107.5(4) . . ?
F1A C2 Cu1 115.1(3) . . ?
F2A C2 Cu1 111.2(3) . . ?
F2A C2 F1A 104.1(4) . . ?
F1B C2 Cu1 112.4(12) . . ?
F1B C2 F3B 107(2) . . ?
F1B C2 F2B 105.6(15) . . ?
F3B C2 Cu1 123.9(16) . . ?
F3B C2 F2B 97(2) . . ?
F2B C2 Cu1 108.9(8) . . ?
C6 C7 H7A 109.5 . . ?
C6 C7 H7B 109.5 . . ?
C6 C7 H7C 109.5 . . ?
H7A C7 H7B 109.5 . . ?
H7A C7 H7C 109.5 . . ?
H7B C7 H7C 109.5 . . ?
N1 C8 H8 118.4 . . ?
N1 C8 C9 123.1(5) . . ?
C9 C8 H8 118.4 . . ?
C4 C3 H3A 109.5 . . ?
C4 C3 H3B 109.5 . . ?
C4 C3 H3C 109.5 . . ?
H3A C3 H3B 109.5 . . ?
H3A C3 H3C 109.5 . . ?
H3B C3 H3C 109.5 . . ?
N1 C12 H12 118.3 . . ?
N1 C12 C11 123.3(5) . . ?
C11 C12 H12 118.3 . . ?
C11 C10 H10 120.5 . . ?
C11 C10 C9 119.1(5) . . ?
C9 C10 H10 120.5 . . ?
C12 C11 H11 120.8 . . ?
C10 C11 C12 118.4(5) . . ?
C10 C11 H11 120.8 . . ?
C8 C9 C10 118.9(6) . . ?
C8 C9 H9 120.6 . . ?
C10 C9 H9 120.6 . . ?

loop_
_geom_torsion_atom_site_label_1
_geom_torsion_atom_site_label_2
_geom_torsion_atom_site_label_3
_geom_torsion_atom_site_label_4
_geom_torsion
_geom_torsion_site_symmetry_1
_geom_torsion_site_symmetry_2
_geom_torsion_site_symmetry_3
_geom_torsion_site_symmetry_4
_geom_torsion_publ_flag
Cu1 O1 C4 C5 3.7(6) . . . . ?
Cu1 O1 C4 C3 -177.6(3) . . . . ?
Cu1 O2 C6 C5 -4.3(6) . . . . ?
Cu1 O2 C6 C7 176.5(3) . . . . ?
Cu1 N1 C8 C9 175.3(4) . . . . ?
Cu1 N1 C12 C11 -175.4(4) . . . . ?
O1 Cu1 O2 C6 7.0(3) . . . . ?
O2 Cu1 O1 C4 -6.8(4) . . . . ?
O2 C6 C5 C4 -1.3(7) . . . . ?
N1 Cu1 O1 C4 84.7(3) . . . . ?
N1 Cu1 O2 C6 -84.3(3) . . . . ?
N1 C8 C9 C10 -0.3(9) . . . . ?
N1 C12 C11 C10 1.1(8) . . . . ?
C6 C5 C4 O1 1.6(8) . . . . ?
C6 C5 C4 C3 -177.0(4) . . . . ?
C1 Cu1 O1 C4 -116.4(9) . . . . ?
C1 Cu1 O2 C6 176.9(4) . . . . ?
C2 Cu1 O1 C4 -178.7(4) . . . . ?
C7 C6 C5 C4 177.9(4) . . . . ?
C8 N1 C12 C11 0.0(7) . . . . ?
C12 N1 C8 C9 -0.4(8) . . . . ?
C11 C10 C9 C8 1.5(9) . . . . ?
C9 C10 C11 C12 -1.8(8) . . . . ?

_olex2_submission_special_instructions 'No special instructions were received'
_shelx_res_file                  
;
TITL fast3_P21c_a.res in P2(1)/c
    fast3_p21c_a.res
    created by SHELXL-2019/1 at 16:29:40 on 30-Mar-2026
REM Old TITL fast3_P21c in P2(1)/c
REM SHELXT solution in P2(1)/c: R1 0.153, Rweak 0.002, Alpha 0.037
REM <I/s> 0.163 for 141 systematic absences, Orientation as input
REM Formula found by SHELXT: C12 Cu F8 N
CELL 0.71073 12.0638 12.7245 9.6927 90 97.924 90
ZERR 4 0.0007 0.0008 0.0006 0 0.002 0
LATT 1
SYMM -X,0.5+Y,0.5-Z
SFAC C H Cu F N O
UNIT 48 48 4 24 4 8
SADI F3A C2 F2B C2
SADI F1A C2 F3B C2
SADI F2A C2 F1B C2
SADI F6A C1 F6B C1
SADI F4A C1 F4B C1
SADI F5A C1 F5B C1
ISOR 0.01 0.01 F3B F1B F2B
ISOR 0.01 0.01 F6B F4B F5B

L.S. 10
PLAN  5
SIZE 0.146 0.169 0.184
TEMP -123.15
CONF
LIST 4
MORE -1
BOND $H
fmap 2
ACTA
REM <olex2.extras>
REM <HklSrc "%.\\fast3_P21c_a.hkl">
REM </olex2.extras>

WGHT    0.022300    4.309800
FVAR       0.48131   0.86342   0.91129
CU1   3    0.289724    0.539080    0.862967    11.00000    0.02702    0.03031 =
         0.03515    0.00235    0.00574   -0.00016
O1    6    0.324619    0.408644    0.949802    11.00000    0.03494    0.03552 =
         0.03991    0.00377    0.00621   -0.00025
O2    6    0.425234    0.549922    0.785172    11.00000    0.02866    0.03559 =
         0.03777    0.00487    0.00548   -0.00115
PART 1
F6A   4    0.297095    0.703087    0.689231    31.00000    0.07370    0.04601 =
         0.05725    0.01897    0.01758    0.00407
F3A   4    0.064374    0.550738    0.873959    21.00000    0.02418    0.09837 =
         0.05026   -0.01277    0.00610   -0.01111
F1A   4    0.157067    0.629344    1.045212    21.00000    0.05745    0.07834 =
         0.06778   -0.03228    0.02619   -0.00648
F4A   4    0.315228    0.748453    0.900613    31.00000    0.10376    0.03330 =
         0.06890   -0.00259   -0.01841   -0.01352
F5A   4    0.154230    0.717339    0.787558    31.00000    0.03618    0.07087 =
         0.14196    0.05756    0.01820    0.01740
PART 0
N1    5    0.199805    0.454963    0.660078    11.00000    0.03128    0.04378 =
         0.03510   -0.00512    0.00462   -0.00388
C6    1    0.498176    0.476744    0.789342    11.00000    0.03158    0.04425 =
         0.02966   -0.00621    0.00248    0.00064
C5    1    0.494179    0.381727    0.857538    11.00000    0.03611    0.03795 =
         0.03892   -0.00407    0.00332    0.00869
AFIX  43
H5    2    0.552876    0.332893    0.851468    11.00000   -1.20000
AFIX   0
PART 1
F2A   4    0.154050    0.464227    1.041743    21.00000    0.06535    0.07647 =
         0.10401    0.04865    0.05678    0.02756
PART 0
C4    1    0.410599    0.353153    0.933804    11.00000    0.03894    0.03208 =
         0.03234   -0.00463   -0.00323   -0.00167
C1    1    0.257742    0.683672    0.809084    11.00000    0.02728    0.04265 =
         0.04789    0.00201    0.00081   -0.00435
C2    1    0.159369    0.546613    0.959726    11.00000    0.03291    0.03739 =
         0.04038   -0.00033    0.00948    0.00642
C7    1    0.595939    0.500815    0.713042    11.00000    0.03414    0.06227 =
         0.04736   -0.00205    0.01259    0.00268
AFIX 137
H7A   2    0.568946    0.512320    0.614138    11.00000   -1.50000
H7B   2    0.648322    0.441557    0.722919    11.00000   -1.50000
H7C   2    0.634108    0.564218    0.752464    11.00000   -1.50000
AFIX   0
C8    1    0.152050    0.361512    0.674699    11.00000    0.04863    0.05127 =
         0.04887   -0.00561    0.00528   -0.01297
AFIX  43
H8    2    0.160852    0.330058    0.764433    11.00000   -1.20000
AFIX   0
C3    1    0.416332    0.249978    1.010377    11.00000    0.05318    0.03708 =
         0.06498    0.00888    0.00438    0.00492
AFIX 137
H3A   2    0.433304    0.262816    1.110762    11.00000   -1.50000
H3B   2    0.475210    0.206176    0.979884    11.00000   -1.50000
H3C   2    0.344217    0.213760    0.990347    11.00000   -1.50000
AFIX   0
C12   1    0.186800    0.496815    0.533247    11.00000    0.04555    0.05702 =
         0.03664   -0.00156    0.00755    0.00179
AFIX  43
H12   2    0.220187    0.563159    0.520900    11.00000   -1.20000
AFIX   0
C10   1    0.077223    0.353943    0.435997    11.00000    0.04115    0.08281 =
         0.05615   -0.03358   -0.00423    0.00292
AFIX  43
H10   2    0.033844    0.319844    0.359685    11.00000   -1.20000
AFIX   0
C11   1    0.126937    0.448537    0.417949    11.00000    0.04930    0.08700 =
         0.03602   -0.00914    0.00360    0.00866
AFIX  43
H11   2    0.120658    0.480465    0.328613    11.00000   -1.20000
AFIX   0
C9    1    0.090858    0.308823    0.566105    11.00000    0.05067    0.05802 =
         0.07865   -0.01987    0.00330   -0.01603
AFIX  43
H9    2    0.058530    0.242360    0.580687    11.00000   -1.20000
AFIX   0
PART 2
F1B   4    0.185611    0.555117    1.091403   -21.00000    0.06814    0.06161 =
         0.04893   -0.00387    0.01846   -0.00530
F3B   4    0.073251    0.611189    0.923786   -21.00000    0.09517    0.10443 =
         0.10374    0.01048    0.02155    0.00890
F2B   4    0.100953    0.454865    0.939311   -21.00000    0.03354    0.04383 =
         0.03563   -0.00097    0.00949   -0.01158
F4B   4    0.219371    0.738682    0.912822   -31.00000    0.05676    0.04017 =
         0.05133   -0.00616    0.01027   -0.00364
F5B   4    0.178588    0.698755    0.705264   -31.00000    0.05480    0.05002 =
         0.04773    0.00248    0.00017    0.00294
F6B   4    0.347443    0.731952    0.777727   -31.00000    0.05005    0.04675 =
         0.05827    0.00338    0.01595   -0.00313
HKLF 4


REM  fast3_P21c_a.res in P2(1)/c
REM wR2 = 0.1183, GooF = S = 1.257, Restrained GooF = 1.252 for all data
REM R1 = 0.0417 for 2047 Fo > 4sig(Fo) and 0.0750 for all 2713 data
REM 257 parameters refined using 42 restraints

END

WGHT      0.0220      4.3151

REM Highest difference peak  0.966,  deepest hole -0.615,  1-sigma level  0.097
Q1    1   0.2938  0.3811  0.8736  11.00000  0.05    0.97
Q2    1   0.1278  0.5408  0.4076  11.00000  0.05    0.91
Q3    1   0.3261  0.6651  0.9387  11.00000  0.05    0.44
Q4    1   0.4188  0.7145  0.9310  11.00000  0.05    0.43
Q5    1   0.2425  0.5200  0.9736  11.00000  0.05    0.39
;
_shelx_res_checksum              89973
####################################################################### 
# 
# This file contains crystal structure data downloaded from the 
# Cambridge Structural Database (CSD) hosted by the Cambridge 
# Crystallographic Data Centre (CCDC).
# 
# Full information about CCDC data access policies and citation 
# guidelines are available at http://www.ccdc.cam.ac.uk/access/V1 
# 
# Audit and citation data items may have been added by the CCDC. 
# Please retain this information to preserve the provenance of 
# this file and to allow appropriate attribution of the data. 
# 
#######################################################################

data_MV279
_database_code_depnum_ccdc_archive 'CCDC 2546511'
loop_
_audit_author_name
_audit_author_address
'Niklas Limberg'
;Freie Universitaet Berlin
Germany
;
_audit_update_record             
;
2026-04-15 deposited with the CCDC.	2026-06-22 downloaded from the CCDC.
;
_audit_creation_method           
;FinalCif V157 by Daniel Kratzert, Freiburg 2026, 
https://dkratzert.de/finalcif.html
;
_shelx_SHELXL_version_number     2019/3
_chemical_name_systematic        ?
_chemical_name_common            ?
_chemical_formula_sum            'C13 H22 Cu F6 O3 P'
_chemical_formula_moiety         'C13 H22 Cu F6 O3 P'
_chemical_formula_weight         434.81
_chemical_melting_point          ?
_space_group_crystal_system      monoclinic
_space_group_IT_number           14
_space_group_name_H-M_alt        'P 1 21/c 1'
_space_group_name_Hall           '-P 2ybc'
_shelx_space_group_comment       
;
The symmetry employed for this shelxl refinement is uniquely defined
by the following loop, which should always be used as a source of
symmetry information in preference to the above space-group names.
They are only intended as comments.
;

loop_
_space_group_symop_operation_xyz
'x, y, z'
'-x, y+1/2, -z+1/2'
'-x, -y, -z'
'x, -y-1/2, z-1/2'

_cell_length_a                   13.4593(8)
_cell_length_b                   8.4946(4)
_cell_length_c                   16.1462(10)
_cell_angle_alpha                90
_cell_angle_beta                 101.342(2)
_cell_angle_gamma                90
_cell_volume                     1809.97(18)
_cell_formula_units_Z            4
_cell_measurement_temperature    150.00
_cell_measurement_reflns_used    9952
_cell_measurement_theta_min      2.57
_cell_measurement_theta_max      25.30
_exptl_crystal_description       block
_exptl_crystal_colour            orange
_exptl_crystal_recrystallization_method ?
_exptl_crystal_density_meas      ?
_exptl_crystal_density_method    ?
_exptl_crystal_density_diffrn    1.596
_exptl_crystal_F_000             888
_exptl_crystal_size_max          0.522
_exptl_crystal_size_mid          0.25
_exptl_crystal_size_min          0.166
_exptl_absorpt_coefficient_mu    1.361
_exptl_absorpt_correction_type   multi-scan
_exptl_absorpt_correction_T_min  0.5447
_exptl_absorpt_correction_T_max  0.7452
_exptl_absorpt_process_details   
;
SADABS-2016/2 (Bruker,2016/2) was used for absorption correction.
wR2(int) was 0.1161 before and 0.0821 after correction.
The Ratio of minimum to maximum transmission is 0.7309.
The \l/2 correction factor is Not present.
;
_exptl_absorpt_special_details   ?
_shelx_estimated_absorpt_T_min   0.537
_shelx_estimated_absorpt_T_max   0.806
_exptl_transmission_factor_min   ?
_exptl_transmission_factor_max   ?
_exptl_special_details           ?
_diffrn_ambient_temperature      150.00
_diffrn_ambient_environment      N~2~
_diffrn_radiation_type           MoK\a
_diffrn_radiation_wavelength     0.71073
_diffrn_radiation_monochromator  'mirror optics'
_diffrn_measurement_ambient_temperature_device_make 'Oxford Cryostream 700'
_diffrn_radiation_probe          x-ray
_diffrn_source                   'microfocus sealed X-ray tube'
_diffrn_source_type              'Incoatec I\ms'
_diffrn_source_voltage           50.0
_diffrn_source_current           1.0
_diffrn_detector                 CPAD
_diffrn_detector_type            'Bruker PHOTON II'
_diffrn_detector_area_resol_mean 7.41
_diffrn_measurement_device       'three-circle diffractometer'
_diffrn_measurement_device_type  'Bruker D8 VENTURE dual wavelength Mo/Cu'
_diffrn_measurement_method       '\w and \f scans'
_diffrn_measurement_specimen_support 'MiTeGen micromount'
_diffrn_reflns_number            35445
_diffrn_reflns_av_unetI/netI     0.0369
_diffrn_reflns_av_R_equivalents  0.0838
_diffrn_reflns_theta_min         2.573
_diffrn_reflns_theta_max         25.363
_diffrn_reflns_theta_full        25.242
_diffrn_reflns_limit_h_min       -16
_diffrn_reflns_limit_h_max       16
_diffrn_reflns_limit_k_min       -10
_diffrn_reflns_limit_k_max       10
_diffrn_reflns_limit_l_min       -19
_diffrn_reflns_limit_l_max       19
_diffrn_standards_number         0
_diffrn_measured_fraction_theta_max 0.999
_diffrn_measured_fraction_theta_full 1.000
_diffrn_reflns_Laue_measured_fraction_max 0.999
_diffrn_reflns_Laue_measured_fraction_full 1.000
_diffrn_reflns_point_group_measured_fraction_max 0.999
_diffrn_reflns_point_group_measured_fraction_full 1.000
_reflns_number_total             3318
_reflns_number_gt                2794
_reflns_threshold_expression     'I > 2\s(I)'
_reflns_Friedel_coverage         0.000
_reflns_Friedel_fraction_max     .
_reflns_Friedel_fraction_full    .
_reflns_special_details          
;
 Reflections were merged by SHELXL according to the crystal
 class for the calculation of statistics and refinement.
 
 _reflns_Friedel_fraction is defined as the number of unique
 Friedel pairs measured divided by the number that would be
 possible theoretically, ignoring centric projections and
 systematic absences.
;
_computing_data_collection       
'Bruker BIS V6.2.18/2023-03-24 and APEX4 2022.1-1'
_computing_cell_refinement       'SAINT V8.41 (?, 2016)'
_computing_data_reduction        'SAINT V8.41 (?, 2016)'
_computing_structure_solution    'SHELXT 2018/2 (Sheldrick, 2018)'
_computing_structure_refinement  'XL  (Sheldrick, 2008)'
_computing_molecular_graphics    'Olex2 1.5-alpha (Dolomanov et al., 2009)'
_computing_publication_material  'Olex2 1.5-alpha (Dolomanov et al., 2009)'
_refine_special_details          ?
_refine_ls_structure_factor_coef Fsqd
_refine_ls_matrix_type           full
_refine_ls_weighting_scheme      calc
_refine_ls_weighting_details     
'w=1/[\s^2^(Fo^2^)+(0.0329P)^2^+0.9756P] where P=(Fo^2^+2Fc^2^)/3'
_atom_sites_solution_primary     direct
_atom_sites_solution_secondary   ?
_atom_sites_solution_hydrogens   geom
_refine_ls_hydrogen_treatment    constr
_refine_ls_number_reflns         3318
_refine_ls_number_parameters     276
_refine_ls_number_restraints     6
_refine_ls_R_factor_all          0.0382
_refine_ls_R_factor_gt           0.0280
_refine_ls_wR_factor_ref         0.0740
_refine_ls_wR_factor_gt          0.0685
_refine_ls_goodness_of_fit_ref   1.035
_refine_ls_restrained_S_all      1.066
_refine_ls_shift/su_max          0.001
_refine_ls_shift/su_mean         0.000
_refine_diff_density_max         0.393
_refine_diff_density_min         -0.322
_refine_diff_density_rms         0.066
_refine_ls_extinction_method     none
_refine_ls_extinction_coef       .

loop_
_atom_type_symbol
_atom_type_description
_atom_type_scat_dispersion_real
_atom_type_scat_dispersion_imag
_atom_type_scat_source
C C 0.0033 0.0016 'International Tables Vol C Tables 4.2.6.8 and 6.1.1.4'
H H 0.0000 0.0000 'International Tables Vol C Tables 4.2.6.8 and 6.1.1.4'
Cu Cu 0.3201 1.2651 'International Tables Vol C Tables 4.2.6.8 and 6.1.1.4'
F F 0.0171 0.0103 'International Tables Vol C Tables 4.2.6.8 and 6.1.1.4'
O O 0.0106 0.0060 'International Tables Vol C Tables 4.2.6.8 and 6.1.1.4'
P P 0.1023 0.0942 'International Tables Vol C Tables 4.2.6.8 and 6.1.1.4'

_geom_special_details            
;
 All esds (except the esd in the dihedral angle between two l.s. planes)
 are estimated using the full covariance matrix.  The cell esds are taken
 into account individually in the estimation of esds in distances, angles
 and torsion angles; correlations between esds in cell parameters are only
 used when they are defined by crystal symmetry.  An approximate (isotropic)
 treatment of cell esds is used for estimating esds involving l.s. planes.
;
_audit_creation_date             2026-03-31
_exptl_crystal_colour_lustre     clear
_exptl_crystal_colour_primary    yellow
_diffrn_source_power             0.05
_olex2_refinement_description    
;
1. Fixed Uiso
 At 1.2 times of:
  All C(H) groups, All C(H,H) groups
 At 1.5 times of:
  All C(H,H,H) groups
2. Restrained distances
 F1B-C1 \\sim F1A-C1
 with sigma of 0.02
 F2B-C1 \\sim F2A-C1
 with sigma of 0.02
 C1-F3B \\sim C1-F3A
 with sigma of 0.02
 F5A-C2 \\sim F5B-C2
 with sigma of 0.02
 F4A-C2 \\sim F4B-C2
 with sigma of 0.02
 F6A-C2 \\sim F6B-C2
 with sigma of 0.02
3. Others
 Fixed Sof: F5A(0.5135) F1B(0.49122) F4A(0.5135) F2B(0.49122) F6A(0.5135)
 F3B(0.49122) F2A(0.50878) F3A(0.50878) F1A(0.50878) F5B(0.4865) F6B(0.4865)
 F4B(0.4865)
4.a Secondary CH2 refined with riding coordinates:
 C8(H8A,H8B), C10(H10A,H10B), C12(H12A,H12B)
4.b Aromatic/amide H refined with riding coordinates:
 C5(H5)
4.c Idealised Me refined as rotating group:
 C11(H11A,H11B,H11C), C13(H13A,H13B,H13C), C3(H3A,H3B,H3C), C7(H7A,H7B,H7C),
 C9(H9A,H9B,H9C)
;

loop_
_atom_site_label
_atom_site_type_symbol
_atom_site_fract_x
_atom_site_fract_y
_atom_site_fract_z
_atom_site_U_iso_or_equiv
_atom_site_adp_type
_atom_site_occupancy
_atom_site_site_symmetry_order
_atom_site_calc_flag
_atom_site_refinement_flags_posn
_atom_site_refinement_flags_adp
_atom_site_refinement_flags_occupancy
_atom_site_disorder_assembly
_atom_site_disorder_group
Cu1 Cu 0.30844(2) 0.39011(3) 0.50860(2) 0.01956(10) Uani 1 1 d . . . . .
P1 P 0.12578(4) 0.63122(6) 0.58200(4) 0.01929(14) Uani 1 1 d . . . . .
O3 O 0.16596(11) 0.49880(17) 0.53687(9) 0.0233(3) Uani 1 1 d . . . . .
F5A F 0.1495(8) 0.2232(13) 0.4156(11) 0.030(2) Uani 0.5135 1 d D . P A 1
O1 O 0.39928(12) 0.46868(18) 0.60428(10) 0.0253(4) Uani 1 1 d . . . . .
O2 O 0.33280(12) 0.55595(18) 0.43696(10) 0.0246(4) Uani 1 1 d . . . . .
F1B F 0.2093(8) 0.1166(13) 0.5605(13) 0.047(3) Uani 0.4912 1 d D . P B 1
F4A F 0.2408(4) 0.3435(6) 0.3409(3) 0.0485(14) Uani 0.5135 1 d D . P A 1
F2B F 0.2942(3) 0.2535(5) 0.6575(3) 0.0365(10) Uani 0.4912 1 d D . P B 1
C4 C 0.44956(17) 0.5964(3) 0.60716(15) 0.0255(5) Uani 1 1 d . . . . .
C5 C 0.44705(18) 0.6994(3) 0.54005(15) 0.0284(5) Uani 1 1 d . . . . .
H5 H 0.486703 0.792552 0.549732 0.034 Uiso 1 1 calc R U . . .
C6 C 0.39000(18) 0.6745(3) 0.45952(15) 0.0248(5) Uani 1 1 d . . . . .
C8 C 0.04185(18) 0.5631(3) 0.64826(15) 0.0256(5) Uani 1 1 d . . . . .
H8A H 0.019674 0.654241 0.678286 0.031 Uiso 1 1 calc R U . . .
H8B H -0.019112 0.516466 0.612300 0.031 Uiso 1 1 calc R U . . .
F6A F 0.2937(3) 0.1305(4) 0.4066(3) 0.0413(10) Uani 0.5135 1 d D . P A 1
C2 C 0.24058(18) 0.2730(3) 0.40984(16) 0.0275(5) Uani 1 1 d D . . . .
C10 C 0.22585(17) 0.7402(3) 0.64889(15) 0.0261(5) Uani 1 1 d . . . . .
H10A H 0.271028 0.664338 0.684629 0.031 Uiso 1 1 calc R U . . .
H10B H 0.266444 0.794024 0.612447 0.031 Uiso 1 1 calc R U . . .
C12 C 0.05335(18) 0.7684(3) 0.50915(14) 0.0256(5) Uani 1 1 d . . . . .
H12A H -0.012986 0.720744 0.484464 0.031 Uiso 1 1 calc R U . . .
H12B H 0.040459 0.864329 0.540241 0.031 Uiso 1 1 calc R U . . .
C1 C 0.2935(2) 0.2012(3) 0.57311(17) 0.0338(6) Uani 1 1 d D . . . .
C11 C 0.1914(2) 0.8630(3) 0.70644(16) 0.0329(6) Uani 1 1 d . . . . .
H11A H 0.142383 0.934299 0.672513 0.049 Uiso 1 1 calc R U . . .
H11B H 0.250190 0.923490 0.735218 0.049 Uiso 1 1 calc R U . . .
H11C H 0.159692 0.810036 0.748492 0.049 Uiso 1 1 calc R U . . .
C13 C 0.1076(2) 0.8147(3) 0.43775(15) 0.0344(6) Uani 1 1 d . . . . .
H13A H 0.063383 0.882755 0.397446 0.052 Uiso 1 1 calc R U . . .
H13B H 0.123976 0.719583 0.408743 0.052 Uiso 1 1 calc R U . . .
H13C H 0.170268 0.871187 0.461395 0.052 Uiso 1 1 calc R U . . .
C3 C 0.5158(2) 0.6306(3) 0.69115(16) 0.0388(7) Uani 1 1 d . . . . .
H3A H 0.482912 0.592448 0.736310 0.058 Uiso 1 1 calc R U . . .
H3B H 0.526806 0.744456 0.697232 0.058 Uiso 1 1 calc R U . . .
H3C H 0.581171 0.577422 0.694870 0.058 Uiso 1 1 calc R U . . .
C7 C 0.3933(2) 0.7920(3) 0.39074(17) 0.0360(6) Uani 1 1 d . . . . .
H7A H 0.428811 0.746075 0.349036 0.054 Uiso 1 1 calc R U . . .
H7B H 0.429247 0.886665 0.415084 0.054 Uiso 1 1 calc R U . . .
H7C H 0.324051 0.819970 0.363190 0.054 Uiso 1 1 calc R U . . .
F3B F 0.3730(3) 0.1094(4) 0.5836(3) 0.0459(10) Uani 0.4912 1 d D . P B 1
C9 C 0.0906(2) 0.4411(3) 0.71311(17) 0.0418(7) Uani 1 1 d . . . . .
H9A H 0.113213 0.350805 0.683874 0.063 Uiso 1 1 calc R U . . .
H9B H 0.040963 0.405948 0.746159 0.063 Uiso 1 1 calc R U . . .
H9C H 0.148900 0.488238 0.750923 0.063 Uiso 1 1 calc R U . . .
F2A F 0.3421(4) 0.2052(6) 0.6475(3) 0.0683(18) Uani 0.5088 1 d D . P B 2
F3A F 0.3341(3) 0.0702(4) 0.5352(3) 0.0505(10) Uani 0.5088 1 d D . P B 2
F1A F 0.1996(8) 0.1581(12) 0.5685(13) 0.0351(19) Uani 0.5088 1 d D . P B 2
F5B F 0.1593(9) 0.1859(14) 0.4097(10) 0.032(2) Uani 0.4865 1 d D . P A 2
F6B F 0.3033(3) 0.1955(5) 0.3721(3) 0.0450(11) Uani 0.4865 1 d D . P A 2
F4B F 0.1980(4) 0.3862(6) 0.3486(3) 0.0369(11) Uani 0.4865 1 d D . P A 2

loop_
_atom_site_aniso_label
_atom_site_aniso_U_11
_atom_site_aniso_U_22
_atom_site_aniso_U_33
_atom_site_aniso_U_23
_atom_site_aniso_U_13
_atom_site_aniso_U_12
Cu1 0.02040(16) 0.01808(15) 0.01948(16) -0.00040(11) 0.00216(11) -0.00033(11)
P1 0.0193(3) 0.0202(3) 0.0184(3) -0.0014(2) 0.0038(2) 0.0008(2)
O3 0.0226(9) 0.0236(8) 0.0241(8) -0.0032(6) 0.0055(7) 0.0044(6)
F5A 0.022(2) 0.035(5) 0.033(3) -0.015(3) 0.0032(18) -0.006(2)
O1 0.0230(9) 0.0291(9) 0.0230(8) -0.0029(7) 0.0026(7) -0.0018(7)
O2 0.0272(9) 0.0227(8) 0.0229(8) 0.0000(6) 0.0029(7) -0.0038(7)
F1B 0.058(5) 0.040(6) 0.040(4) 0.015(5) -0.002(4) -0.028(4)
F4A 0.077(4) 0.050(3) 0.0205(19) -0.0083(19) 0.013(3) -0.029(3)
F2B 0.044(3) 0.039(2) 0.0228(18) 0.0124(15) -0.0005(19) -0.0014(17)
C4 0.0190(12) 0.0304(12) 0.0280(13) -0.0127(10) 0.0066(10) 0.0017(10)
C5 0.0258(13) 0.0245(12) 0.0359(14) -0.0089(10) 0.0085(11) -0.0077(10)
C6 0.0235(12) 0.0212(11) 0.0320(13) -0.0016(10) 0.0114(10) 0.0025(9)
C8 0.0240(13) 0.0274(12) 0.0271(13) -0.0017(10) 0.0088(10) -0.0017(10)
F6A 0.036(2) 0.036(2) 0.052(3) -0.0198(17) 0.0087(19) 0.0095(17)
C2 0.0238(13) 0.0298(12) 0.0296(13) -0.0080(10) 0.0073(10) -0.0048(10)
C10 0.0205(12) 0.0313(13) 0.0266(13) -0.0055(10) 0.0050(10) -0.0017(9)
C12 0.0268(13) 0.0241(12) 0.0256(12) -0.0014(9) 0.0048(10) 0.0038(10)
C1 0.0319(15) 0.0267(13) 0.0407(16) 0.0098(11) 0.0020(12) -0.0001(11)
C11 0.0362(15) 0.0331(13) 0.0293(14) -0.0118(11) 0.0064(11) -0.0057(11)
C13 0.0468(16) 0.0275(13) 0.0286(14) 0.0055(11) 0.0067(12) -0.0041(11)
C3 0.0327(15) 0.0492(16) 0.0330(15) -0.0149(12) 0.0032(12) -0.0073(12)
C7 0.0417(16) 0.0263(13) 0.0417(16) 0.0043(11) 0.0119(13) -0.0044(11)
F3B 0.051(3) 0.035(2) 0.050(3) 0.0110(19) 0.007(2) 0.0200(18)
C9 0.0472(17) 0.0468(16) 0.0331(15) 0.0131(12) 0.0121(13) 0.0011(13)
F2A 0.082(4) 0.056(3) 0.045(3) 0.032(3) -0.040(3) -0.030(3)
F3A 0.054(3) 0.0215(17) 0.081(3) 0.0139(19) 0.025(2) 0.0144(16)
F1A 0.031(2) 0.032(5) 0.042(4) 0.016(4) 0.007(2) -0.003(2)
F5B 0.039(4) 0.032(5) 0.024(3) -0.004(4) 0.005(3) -0.018(4)
F6B 0.033(2) 0.061(3) 0.042(3) -0.029(2) 0.0111(19) 0.001(2)
F4B 0.050(3) 0.040(3) 0.018(2) 0.0057(18) -0.0012(19) -0.018(2)

loop_
_geom_bond_atom_site_label_1
_geom_bond_atom_site_label_2
_geom_bond_distance
_geom_bond_site_symmetry_2
_geom_bond_publ_flag
Cu1 O3 2.2544(15) . ?
Cu1 O1 1.8932(15) . ?
Cu1 O2 1.8918(15) . ?
Cu1 C2 1.948(2) . ?
Cu1 C1 1.945(2) . ?
P1 O3 1.4980(15) . ?
P1 C8 1.797(2) . ?
P1 C10 1.807(2) . ?
P1 C12 1.800(2) . ?
F5A C2 1.317(9) . ?
O1 C4 1.275(3) . ?
O2 C6 1.276(3) . ?
F1B C1 1.324(10) . ?
F4A C2 1.264(6) . ?
F2B C1 1.431(5) . ?
C4 C5 1.388(3) . ?
C4 C3 1.498(3) . ?
C5 H5 0.9500 . ?
C5 C6 1.390(3) . ?
C6 C7 1.500(3) . ?
C8 H8A 0.9900 . ?
C8 H8B 0.9900 . ?
C8 C9 1.527(3) . ?
F6A C2 1.412(4) . ?
C2 F5B 1.321(10) . ?
C2 F6B 1.311(5) . ?
C2 F4B 1.417(6) . ?
C10 H10A 0.9900 . ?
C10 H10B 0.9900 . ?
C10 C11 1.528(3) . ?
C12 H12A 0.9900 . ?
C12 H12B 0.9900 . ?
C12 C13 1.532(3) . ?
C1 F3B 1.308(4) . ?
C1 F2A 1.250(5) . ?
C1 F3A 1.429(4) . ?
C1 F1A 1.304(10) . ?
C11 H11A 0.9800 . ?
C11 H11B 0.9800 . ?
C11 H11C 0.9800 . ?
C13 H13A 0.9800 . ?
C13 H13B 0.9800 . ?
C13 H13C 0.9800 . ?
C3 H3A 0.9800 . ?
C3 H3B 0.9800 . ?
C3 H3C 0.9800 . ?
C7 H7A 0.9800 . ?
C7 H7B 0.9800 . ?
C7 H7C 0.9800 . ?
C9 H9A 0.9800 . ?
C9 H9B 0.9800 . ?
C9 H9C 0.9800 . ?

loop_
_geom_angle_atom_site_label_1
_geom_angle_atom_site_label_2
_geom_angle_atom_site_label_3
_geom_angle
_geom_angle_site_symmetry_1
_geom_angle_site_symmetry_3
_geom_angle_publ_flag
O1 Cu1 O3 97.41(6) . . ?
O1 Cu1 C2 166.35(9) . . ?
O1 Cu1 C1 88.40(9) . . ?
O2 Cu1 O3 94.33(6) . . ?
O2 Cu1 O1 94.28(7) . . ?
O2 Cu1 C2 89.40(9) . . ?
O2 Cu1 C1 172.06(9) . . ?
C2 Cu1 O3 95.41(8) . . ?
C1 Cu1 O3 92.74(9) . . ?
C1 Cu1 C2 86.33(11) . . ?
O3 P1 C8 112.16(10) . . ?
O3 P1 C10 112.18(10) . . ?
O3 P1 C12 111.66(10) . . ?
C8 P1 C10 106.92(11) . . ?
C8 P1 C12 105.92(11) . . ?
C12 P1 C10 107.64(11) . . ?
P1 O3 Cu1 143.99(9) . . ?
C4 O1 Cu1 125.65(15) . . ?
C6 O2 Cu1 125.48(15) . . ?
O1 C4 C5 125.2(2) . . ?
O1 C4 C3 114.6(2) . . ?
C5 C4 C3 120.2(2) . . ?
C4 C5 H5 118.0 . . ?
C4 C5 C6 124.0(2) . . ?
C6 C5 H5 118.0 . . ?
O2 C6 C5 125.3(2) . . ?
O2 C6 C7 114.7(2) . . ?
C5 C6 C7 120.0(2) . . ?
P1 C8 H8A 109.0 . . ?
P1 C8 H8B 109.0 . . ?
H8A C8 H8B 107.8 . . ?
C9 C8 P1 113.02(18) . . ?
C9 C8 H8A 109.0 . . ?
C9 C8 H8B 109.0 . . ?
F5A C2 Cu1 113.5(7) . . ?
F5A C2 F6A 102.2(6) . . ?
F4A C2 Cu1 113.4(3) . . ?
F4A C2 F5A 112.2(8) . . ?
F4A C2 F6A 106.5(3) . . ?
F6A C2 Cu1 108.0(2) . . ?
F5B C2 Cu1 122.9(7) . . ?
F5B C2 F4B 99.1(8) . . ?
F6B C2 Cu1 113.3(2) . . ?
F6B C2 F5B 109.0(6) . . ?
F6B C2 F4B 103.0(3) . . ?
F4B C2 Cu1 106.6(3) . . ?
P1 C10 H10A 108.4 . . ?
P1 C10 H10B 108.4 . . ?
H10A C10 H10B 107.4 . . ?
C11 C10 P1 115.70(17) . . ?
C11 C10 H10A 108.4 . . ?
C11 C10 H10B 108.4 . . ?
P1 C12 H12A 109.1 . . ?
P1 C12 H12B 109.1 . . ?
H12A C12 H12B 107.9 . . ?
C13 C12 P1 112.36(17) . . ?
C13 C12 H12A 109.1 . . ?
C13 C12 H12B 109.1 . . ?
F1B C1 Cu1 122.8(8) . . ?
F1B C1 F2B 99.2(9) . . ?
F2B C1 Cu1 105.8(2) . . ?
F3B C1 Cu1 113.2(2) . . ?
F3B C1 F1B 110.5(6) . . ?
F3B C1 F2B 102.1(3) . . ?
F2A C1 Cu1 113.7(3) . . ?
F2A C1 F3A 105.1(4) . . ?
F2A C1 F1A 112.4(10) . . ?
F3A C1 Cu1 108.9(2) . . ?
F1A C1 Cu1 113.7(7) . . ?
F1A C1 F3A 101.8(5) . . ?
C10 C11 H11A 109.5 . . ?
C10 C11 H11B 109.5 . . ?
C10 C11 H11C 109.5 . . ?
H11A C11 H11B 109.5 . . ?
H11A C11 H11C 109.5 . . ?
H11B C11 H11C 109.5 . . ?
C12 C13 H13A 109.5 . . ?
C12 C13 H13B 109.5 . . ?
C12 C13 H13C 109.5 . . ?
H13A C13 H13B 109.5 . . ?
H13A C13 H13C 109.5 . . ?
H13B C13 H13C 109.5 . . ?
C4 C3 H3A 109.5 . . ?
C4 C3 H3B 109.5 . . ?
C4 C3 H3C 109.5 . . ?
H3A C3 H3B 109.5 . . ?
H3A C3 H3C 109.5 . . ?
H3B C3 H3C 109.5 . . ?
C6 C7 H7A 109.5 . . ?
C6 C7 H7B 109.5 . . ?
C6 C7 H7C 109.5 . . ?
H7A C7 H7B 109.5 . . ?
H7A C7 H7C 109.5 . . ?
H7B C7 H7C 109.5 . . ?
C8 C9 H9A 109.5 . . ?
C8 C9 H9B 109.5 . . ?
C8 C9 H9C 109.5 . . ?
H9A C9 H9B 109.5 . . ?
H9A C9 H9C 109.5 . . ?
H9B C9 H9C 109.5 . . ?

loop_
_geom_torsion_atom_site_label_1
_geom_torsion_atom_site_label_2
_geom_torsion_atom_site_label_3
_geom_torsion_atom_site_label_4
_geom_torsion
_geom_torsion_site_symmetry_1
_geom_torsion_site_symmetry_2
_geom_torsion_site_symmetry_3
_geom_torsion_site_symmetry_4
_geom_torsion_publ_flag
Cu1 O1 C4 C5 -0.7(3) . . . . ?
Cu1 O1 C4 C3 179.86(15) . . . . ?
Cu1 O2 C6 C5 2.3(3) . . . . ?
Cu1 O2 C6 C7 -178.00(15) . . . . ?
O3 Cu1 O1 C4 -92.52(18) . . . . ?
O3 Cu1 O2 C6 94.58(18) . . . . ?
O3 P1 C8 C9 56.4(2) . . . . ?
O3 P1 C10 C11 -172.00(17) . . . . ?
O3 P1 C12 C13 -47.1(2) . . . . ?
O1 Cu1 O2 C6 -3.20(19) . . . . ?
O1 C4 C5 C6 -1.3(4) . . . . ?
O2 Cu1 O1 C4 2.42(18) . . . . ?
C4 C5 C6 O2 0.4(4) . . . . ?
C4 C5 C6 C7 -179.2(2) . . . . ?
C8 P1 O3 Cu1 -129.02(16) . . . . ?
C8 P1 C10 C11 -48.7(2) . . . . ?
C8 P1 C12 C13 -169.46(17) . . . . ?
C2 Cu1 O1 C4 107.7(4) . . . . ?
C2 Cu1 O2 C6 -170.04(19) . . . . ?
C10 P1 O3 Cu1 -8.7(2) . . . . ?
C10 P1 C8 C9 -66.9(2) . . . . ?
C10 P1 C12 C13 76.45(19) . . . . ?
C12 P1 O3 Cu1 112.27(16) . . . . ?
C12 P1 C8 C9 178.49(18) . . . . ?
C12 P1 C10 C11 64.8(2) . . . . ?
C1 Cu1 O1 C4 174.93(19) . . . . ?
C3 C4 C5 C6 178.1(2) . . . . ?

_olex2_submission_special_instructions 'No special instructions were received'
_shelx_res_file                  
;
TITL full1_P21c_a.res in P2(1)/c
    full1_p21c_a.res
    created by SHELXL-2019/3 at 19:06:13 on 31-Mar-2026
REM Old TITL full1_P21c in P2(1)/c
REM SHELXT solution in P2(1)/c: R1 0.189, Rweak 0.006, Alpha 0.040
REM <I/s> 0.310 for 246 systematic absences, Orientation as input
REM Formula found by SHELXT: C16 Cu F5B N O4
CELL 0.71073 13.4593 8.4946 16.1462 90 101.342 90
ZERR 4 0.0008 0.0004 0.001 0 0.002 0
LATT 1
SYMM -X,0.5+Y,0.5-Z
SFAC C H Cu F O P
UNIT 52 88 4 24 12 4
SADI F1B C1 F1A C1
SADI F2B C1 F2A C1
SADI C1 F3B C1 F3A
SADI F5A C2 F5B C2
SADI F4A C2 F4B C2
SADI F6A C2 F6B C2

L.S. 10
PLAN  5
SIZE 0.166 0.25 0.522
TEMP -123.15
CONF
LIST 4
MORE -1
BOND $H
fmap 2
acta
REM <olex2.extras>
REM <HklSrc "%.\\full1_P21c_a.hkl">
REM </olex2.extras>

WGHT    0.032900    0.975600
FVAR       0.39999
CU1   3    0.308437    0.390112    0.508600    11.00000    0.02040    0.01808 =
         0.01948   -0.00040    0.00216   -0.00033
P1    6    0.125778    0.631222    0.582003    11.00000    0.01931    0.02024 =
         0.01837   -0.00137    0.00380    0.00085
O3    5    0.165961    0.498795    0.536868    11.00000    0.02258    0.02365 =
         0.02413   -0.00317    0.00546    0.00439
PART 1
F5A   4    0.149546    0.223209    0.415609    10.51350    0.02232    0.03540 =
         0.03284   -0.01533    0.00324   -0.00647
PART 0
O1    5    0.399283    0.468678    0.604281    11.00000    0.02304    0.02911 =
         0.02297   -0.00291    0.00262   -0.00182
O2    5    0.332797    0.555952    0.436965    11.00000    0.02724    0.02272 =
         0.02289   -0.00003    0.00292   -0.00380
PART 1
F1B   4    0.209261    0.116593    0.560527    10.49122    0.05751    0.04021 =
         0.03979    0.01468   -0.00236   -0.02810
F4A   4    0.240759    0.343474    0.340910    10.51350    0.07677    0.04976 =
         0.02050   -0.00831    0.01345   -0.02860
F2B   4    0.294187    0.253499    0.657494    10.49122    0.04443    0.03948 =
         0.02280    0.01238   -0.00049   -0.00141
PART 0
C4    1    0.449560    0.596411    0.607164    11.00000    0.01904    0.03038 =
         0.02802   -0.01268    0.00659    0.00168
C5    1    0.447048    0.699410    0.540048    11.00000    0.02579    0.02453 =
         0.03594   -0.00892    0.00847   -0.00768
AFIX  43
H5    2    0.486703    0.792552    0.549732    11.00000   -1.20000
AFIX   0
C6    1    0.390005    0.674491    0.459517    11.00000    0.02350    0.02124 =
         0.03204   -0.00159    0.01139    0.00252
C8    1    0.041852    0.563127    0.648260    11.00000    0.02395    0.02736 =
         0.02715   -0.00167    0.00879   -0.00168
AFIX  23
H8A   2    0.019674    0.654241    0.678286    11.00000   -1.20000
H8B   2   -0.019112    0.516466    0.612300    11.00000   -1.20000
AFIX   0
PART 1
F6A   4    0.293672    0.130503    0.406563    10.51350    0.03590    0.03606 =
         0.05187   -0.01981    0.00874    0.00953
PART 0
C2    1    0.240581    0.273030    0.409844    11.00000    0.02375    0.02982 =
         0.02963   -0.00804    0.00734   -0.00482
C10   1    0.225854    0.740217    0.648892    11.00000    0.02052    0.03127 =
         0.02659   -0.00545    0.00496   -0.00167
AFIX  23
H10A  2    0.271028    0.664338    0.684629    11.00000   -1.20000
H10B  2    0.266444    0.794024    0.612447    11.00000   -1.20000
AFIX   0
C12   1    0.053351    0.768427    0.509146    11.00000    0.02685    0.02412 =
         0.02560   -0.00140    0.00475    0.00383
AFIX  23
H12A  2   -0.012986    0.720744    0.484464    11.00000   -1.20000
H12B  2    0.040459    0.864329    0.540241    11.00000   -1.20000
AFIX   0
C1    1    0.293496    0.201204    0.573112    11.00000    0.03192    0.02671 =
         0.04075    0.00976    0.00196   -0.00010
C11   1    0.191444    0.863024    0.706440    11.00000    0.03624    0.03308 =
         0.02935   -0.01183    0.00637   -0.00574
AFIX 137
H11A  2    0.142383    0.934299    0.672513    11.00000   -1.50000
H11B  2    0.250190    0.923490    0.735218    11.00000   -1.50000
H11C  2    0.159692    0.810036    0.748492    11.00000   -1.50000
AFIX   0
C13   1    0.107637    0.814654    0.437748    11.00000    0.04683    0.02752 =
         0.02864    0.00555    0.00669   -0.00409
AFIX 137
H13A  2    0.063383    0.882755    0.397446    11.00000   -1.50000
H13B  2    0.123976    0.719583    0.408743    11.00000   -1.50000
H13C  2    0.170268    0.871187    0.461395    11.00000   -1.50000
AFIX   0
C3    1    0.515841    0.630643    0.691154    11.00000    0.03271    0.04924 =
         0.03301   -0.01485    0.00321   -0.00728
AFIX 137
H3A   2    0.482912    0.592448    0.736310    11.00000   -1.50000
H3B   2    0.526806    0.744456    0.697232    11.00000   -1.50000
H3C   2    0.581171    0.577422    0.694870    11.00000   -1.50000
AFIX   0
C7    1    0.393315    0.791986    0.390745    11.00000    0.04170    0.02626 =
         0.04168    0.00435    0.01190   -0.00438
AFIX 137
H7A   2    0.428811    0.746075    0.349036    11.00000   -1.50000
H7B   2    0.429247    0.886665    0.415084    11.00000   -1.50000
H7C   2    0.324051    0.819970    0.363190    11.00000   -1.50000
AFIX   0
PART 1
F3B   4    0.373010    0.109392    0.583637    10.49122    0.05104    0.03507 =
         0.05034    0.01097    0.00703    0.01997
PART 0
C9    1    0.090596    0.441105    0.713110    11.00000    0.04718    0.04683 =
         0.03310    0.01308    0.01205    0.00113
AFIX 137
H9A   2    0.113213    0.350805    0.683874    11.00000   -1.50000
H9B   2    0.040963    0.405948    0.746159    11.00000   -1.50000
H9C   2    0.148900    0.488238    0.750923    11.00000   -1.50000
AFIX   0
PART 2
F2A   4    0.342149    0.205226    0.647491    10.50878    0.08250    0.05560 =
         0.04548    0.03200   -0.03968   -0.02980
F3A   4    0.334123    0.070229    0.535194    10.50878    0.05377    0.02150 =
         0.08131    0.01393    0.02541    0.01443
F1A   4    0.199564    0.158082    0.568507    10.50878    0.03149    0.03204 =
         0.04174    0.01616    0.00710   -0.00288
F5B   4    0.159273    0.185866    0.409685    10.48650    0.03883    0.03249 =
         0.02375   -0.00394    0.00502   -0.01788
F6B   4    0.303253    0.195538    0.372071    10.48650    0.03310    0.06105 =
         0.04234   -0.02911    0.01109    0.00062
F4B   4    0.198049    0.386222    0.348606    10.48650    0.05028    0.03962 =
         0.01760    0.00568   -0.00122   -0.01760
HKLF 4


REM  full1_P21c_a.res in P2(1)/c
REM wR2 = 0.0740, GooF = S = 1.035, Restrained GooF = 1.066 for all data
REM R1 = 0.0280 for 2794 Fo > 4sig(Fo) and 0.0382 for all 3318 data
REM 276 parameters refined using 6 restraints

END

WGHT      0.0329      0.9756

REM Highest difference peak  0.393,  deepest hole -0.322,  1-sigma level  0.066
Q1    1   0.1770  0.6894  0.6172  11.00000  0.05    0.39
Q2    1   0.0795  0.6989  0.5421  11.00000  0.05    0.30
Q3    1   0.0793  0.6025  0.6181  11.00000  0.05    0.26
Q4    1   0.2543  0.3068  0.4608  11.00000  0.05    0.25
Q5    1   0.0622  0.5051  0.6807  11.00000  0.05    0.25
;
_shelx_res_checksum              48283
####################################################################### 
# 
# This file contains crystal structure data downloaded from the 
# Cambridge Structural Database (CSD) hosted by the Cambridge 
# Crystallographic Data Centre (CCDC).
# 
# Full information about CCDC data access policies and citation 
# guidelines are available at http://www.ccdc.cam.ac.uk/access/V1 
# 
# Audit and citation data items may have been added by the CCDC. 
# Please retain this information to preserve the provenance of 
# this file and to allow appropriate attribution of the data. 
# 
#######################################################################

data_MV285
_database_code_depnum_ccdc_archive 'CCDC 2546512'
loop_
_audit_author_name
_audit_author_address
'Niklas Limberg'
;Freie Universitaet Berlin
Germany
;
_audit_update_record             
;
2026-04-15 deposited with the CCDC.	2026-06-22 downloaded from the CCDC.
;
_audit_creation_method           
;FinalCif V157 by Daniel Kratzert, Freiburg 2026, 
https://dkratzert.de/finalcif.html
;
_shelx_SHELXL_version_number     2019/3
_chemical_name_systematic        ?
_chemical_name_common            ?
_chemical_formula_sum            'C24 H45 Cl3 Cu F6 N O2'
_chemical_formula_moiety         'C7 H7 Cl Cu F6 O2, C H2 Cl2, C16 H36 N'
_chemical_formula_weight         663.50
_chemical_melting_point          ?
_chemical_absolute_configuration ?
_space_group_crystal_system      orthorhombic
_space_group_IT_number           33
_space_group_name_H-M_alt        'P n a 21'
_space_group_name_Hall           'P 2c -2n'
_shelx_space_group_comment       
;
The symmetry employed for this shelxl refinement is uniquely defined
by the following loop, which should always be used as a source of
symmetry information in preference to the above space-group names.
They are only intended as comments.
;

loop_
_space_group_symop_operation_xyz
'x, y, z'
'-x, -y, z+1/2'
'x+1/2, -y+1/2, z'
'-x+1/2, y+1/2, z+1/2'

_cell_length_a                   19.2413(12)
_cell_length_b                   11.6909(8)
_cell_length_c                   14.2142(9)
_cell_angle_alpha                90
_cell_angle_beta                 90
_cell_angle_gamma                90
_cell_volume                     3197.5(4)
_cell_formula_units_Z            4
_cell_measurement_temperature    150.00
_cell_measurement_reflns_used    9983
_cell_measurement_theta_min      2.491
_cell_measurement_theta_max      25.292
_exptl_crystal_description       block
_exptl_crystal_colour            red
_exptl_crystal_recrystallization_method ?
_exptl_crystal_density_meas      ?
_exptl_crystal_density_method    ?
_exptl_crystal_density_diffrn    1.378
_exptl_crystal_F_000             1384
_exptl_crystal_size_max          0.362
_exptl_crystal_size_mid          0.285
_exptl_crystal_size_min          0.138
_exptl_absorpt_coefficient_mu    0.990
_exptl_absorpt_correction_type   multi-scan
_exptl_absorpt_correction_T_min  0.5445
_exptl_absorpt_correction_T_max  0.7452
_exptl_absorpt_process_details   
;
SADABS-2016/2 (Bruker,2016/2) was used for absorption correction.
wR2(int) was 0.1318 before and 0.0971 after correction.
The Ratio of minimum to maximum transmission is 0.7307.
The \l/2 correction factor is Not present.
;
_exptl_absorpt_special_details   ?
_shelx_estimated_absorpt_T_min   0.716
_shelx_estimated_absorpt_T_max   0.876
_exptl_transmission_factor_min   ?
_exptl_transmission_factor_max   ?
_exptl_special_details           ?
_diffrn_ambient_temperature      150.00
_diffrn_ambient_environment      N~2~
_diffrn_radiation_type           MoK\a
_diffrn_radiation_wavelength     0.71073
_diffrn_radiation_monochromator  'mirror optics'
_diffrn_measurement_ambient_temperature_device_make 'Oxford Cryostream 700'
_diffrn_radiation_probe          x-ray
_diffrn_source                   'microfocus sealed X-ray tube'
_diffrn_source_type              'Incoatec I\ms'
_diffrn_source_voltage           50.0
_diffrn_source_current           1.0
_diffrn_detector                 CPAD
_diffrn_detector_type            'Bruker PHOTON II'
_diffrn_detector_area_resol_mean 7.41
_diffrn_measurement_device       'three-circle diffractometer'
_diffrn_measurement_device_type  'Bruker D8 VENTURE dual wavelength Mo/Cu'
_diffrn_measurement_method       '\w and \f scans'
_diffrn_measurement_specimen_support 'MiTeGen micromount'
_diffrn_reflns_number            90256
_diffrn_reflns_av_unetI/netI     0.0380
_diffrn_reflns_av_R_equivalents  0.0929
_diffrn_reflns_theta_min         2.038
_diffrn_reflns_theta_max         25.360
_diffrn_reflns_theta_full        25.242
_diffrn_reflns_limit_h_min       -23
_diffrn_reflns_limit_h_max       23
_diffrn_reflns_limit_k_min       -14
_diffrn_reflns_limit_k_max       14
_diffrn_reflns_limit_l_min       -17
_diffrn_reflns_limit_l_max       17
_diffrn_standards_number         0
_diffrn_measured_fraction_theta_max 1.000
_diffrn_measured_fraction_theta_full 1.000
_diffrn_reflns_Laue_measured_fraction_max 1.000
_diffrn_reflns_Laue_measured_fraction_full 1.000
_diffrn_reflns_point_group_measured_fraction_max 0.999
_diffrn_reflns_point_group_measured_fraction_full 0.999
_reflns_number_total             5845
_reflns_number_gt                5010
_reflns_threshold_expression     'I > 2\s(I)'
_reflns_Friedel_coverage         0.915
_reflns_Friedel_fraction_max     0.998
_reflns_Friedel_fraction_full    0.999
_reflns_special_details          
;
 Reflections were merged by SHELXL according to the crystal
 class for the calculation of statistics and refinement.
 
 _reflns_Friedel_fraction is defined as the number of unique
 Friedel pairs measured divided by the number that would be
 possible theoretically, ignoring centric projections and
 systematic absences. Completness statistics refer to single and
 composite reflections containing twin component 1 only.
;
_computing_data_collection       
'Bruker BIS V6.2.18/2023-03-24 and APEX4 2022.1-1'
_computing_cell_refinement       'SAINT V8.41 (?, 2016)'
_computing_data_reduction        'SAINT V8.41 (?, 2016)'
_computing_structure_solution    'SHELXT 2018/2 (Sheldrick, 2018)'
_computing_structure_refinement  'XL  (Sheldrick, 2008)'
_computing_molecular_graphics    'Olex2 1.5-alpha (Dolomanov et al., 2009)'
_computing_publication_material  'Olex2 1.5-alpha (Dolomanov et al., 2009)'
_refine_special_details          
;
 Refined as a 2-component inversion twin.
;
_refine_ls_structure_factor_coef Fsqd
_refine_ls_matrix_type           full
_refine_ls_weighting_scheme      calc
_refine_ls_weighting_details     
'w=1/[\s^2^(Fo^2^)+(0.0247P)^2^+2.2771P] where P=(Fo^2^+2Fc^2^)/3'
_atom_sites_solution_primary     direct
_atom_sites_solution_secondary   ?
_atom_sites_solution_hydrogens   geom
_refine_ls_hydrogen_treatment    constr
_refine_ls_number_reflns         5845
_refine_ls_number_parameters     341
_refine_ls_number_restraints     1
_refine_ls_R_factor_all          0.0519
_refine_ls_R_factor_gt           0.0338
_refine_ls_wR_factor_ref         0.0954
_refine_ls_wR_factor_gt          0.0770
_refine_ls_goodness_of_fit_ref   1.255
_refine_ls_restrained_S_all      1.255
_refine_ls_shift/su_max          0.001
_refine_ls_shift/su_mean         0.000
_refine_diff_density_max         0.420
_refine_diff_density_min         -0.397
_refine_diff_density_rms         0.064
_refine_ls_extinction_method     none
_refine_ls_extinction_coef       .
_refine_ls_abs_structure_Flack   0.04(2)
_refine_ls_abs_structure_details 
;
 Refined as an inversion twin.
;

loop_
_twin_individual_id
_twin_individual_mass_fraction_refined
1 0.96(2)
2 0.04(2)

loop_
_atom_type_symbol
_atom_type_description
_atom_type_scat_dispersion_real
_atom_type_scat_dispersion_imag
_atom_type_scat_source
C C 0.0033 0.0016 'International Tables Vol C Tables 4.2.6.8 and 6.1.1.4'
H H 0.0000 0.0000 'International Tables Vol C Tables 4.2.6.8 and 6.1.1.4'
Cl Cl 0.1484 0.1585 'International Tables Vol C Tables 4.2.6.8 and 6.1.1.4'
Cu Cu 0.3201 1.2651 'International Tables Vol C Tables 4.2.6.8 and 6.1.1.4'
F F 0.0171 0.0103 'International Tables Vol C Tables 4.2.6.8 and 6.1.1.4'
N N 0.0061 0.0033 'International Tables Vol C Tables 4.2.6.8 and 6.1.1.4'
O O 0.0106 0.0060 'International Tables Vol C Tables 4.2.6.8 and 6.1.1.4'

_geom_special_details            
;
 All esds (except the esd in the dihedral angle between two l.s. planes)
 are estimated using the full covariance matrix.  The cell esds are taken
 into account individually in the estimation of esds in distances, angles
 and torsion angles; correlations between esds in cell parameters are only
 used when they are defined by crystal symmetry.  An approximate (isotropic)
 treatment of cell esds is used for estimating esds involving l.s. planes.
;
_audit_creation_date             2026-04-09
_exptl_crystal_colour_lustre     clear
_exptl_crystal_colour_primary    red
_diffrn_source_power             0.05
_olex2_refinement_description    
;
1. Twinned data refinement
 Scales: 0.96(2)
 0.04(2)
2. Fixed Uiso
 At 1.2 times of:
  All C(H) groups, All C(H,H) groups
 At 1.5 times of:
  All C(H,H,H) groups
3.a Secondary CH2 refined with riding coordinates:
 C21(H21A,H21B), C17(H17A,H17B), C13(H13A,H13B), C23(H23A,H23B), C9(H9A,H9B),
 C18(H18A,H18B), C15(H15A,H15B), C22(H22A,H22B), C10(H10A,H10B), C14(H14A,H14B),
  C11(H11A,H11B), C19(H19A,H19B), C8(H8A,H8B)
3.b Aromatic/amide H refined with riding coordinates:
 C5(H5)
3.c Idealised Me refined as rotating group:
 C16(H16A,H16B,H16C), C24(H24A,H24B,H24C), C20(H20A,H20B,H20C), C3(H3A,H3B,
 H3C), C7(H7A,H7B,H7C), C12(H12A,H12B,H12C)
;

loop_
_atom_site_label
_atom_site_type_symbol
_atom_site_fract_x
_atom_site_fract_y
_atom_site_fract_z
_atom_site_U_iso_or_equiv
_atom_site_adp_type
_atom_site_occupancy
_atom_site_site_symmetry_order
_atom_site_calc_flag
_atom_site_refinement_flags_posn
_atom_site_refinement_flags_adp
_atom_site_refinement_flags_occupancy
_atom_site_disorder_assembly
_atom_site_disorder_group
Cu1 Cu 0.69172(3) 0.66391(4) 0.35949(5) 0.03203(15) Uani 1 1 d . . . . .
Cl1 Cl 0.57150(6) 0.58268(10) 0.35840(12) 0.0396(3) Uani 1 1 d . . . . .
Cl3 Cl 0.50037(13) 0.96485(17) 0.46082(19) 0.0862(7) Uani 1 1 d . . . . .
Cl2 Cl 0.47821(15) 0.9427(2) 0.2586(2) 0.1073(10) Uani 1 1 d . . . . .
F5 F 0.68687(18) 0.8812(3) 0.4297(2) 0.0443(8) Uani 1 1 d . . . . .
F4 F 0.63160(18) 0.7642(3) 0.5164(2) 0.0529(9) Uani 1 1 d . . . . .
F6 F 0.74268(18) 0.7727(3) 0.5231(2) 0.0494(8) Uani 1 1 d . . . . .
F2 F 0.79333(19) 0.5674(3) 0.4641(3) 0.0592(10) Uani 1 1 d . . . . .
F3 F 0.7139(2) 0.4499(3) 0.4192(3) 0.0573(9) Uani 1 1 d . . . . .
O1 O 0.6674(2) 0.7798(3) 0.2716(3) 0.0410(9) Uani 1 1 d . . . . .
F1 F 0.6950(2) 0.5576(3) 0.5375(2) 0.0574(9) Uani 1 1 d . . . . .
O2 O 0.7393(2) 0.5713(3) 0.2689(3) 0.0438(10) Uani 1 1 d . . . . .
N1 N 0.4425(2) 0.6361(4) 0.6157(3) 0.0311(9) Uani 1 1 d . . . . .
C2 C 0.6878(3) 0.7736(5) 0.4624(4) 0.0347(12) Uani 1 1 d . . . . .
C21 C 0.5062(3) 0.7009(5) 0.6493(4) 0.0334(12) Uani 1 1 d . . . . .
H21A H 0.546982 0.671703 0.614148 0.040 Uiso 1 1 calc R U . . .
H21B H 0.500344 0.782322 0.631874 0.040 Uiso 1 1 calc R U . . .
C17 C 0.3785(3) 0.6698(5) 0.6717(4) 0.0349(11) Uani 1 1 d . . . . .
H17A H 0.338234 0.627553 0.645949 0.042 Uiso 1 1 calc R U . . .
H17B H 0.385152 0.644044 0.737450 0.042 Uiso 1 1 calc R U . . .
C13 C 0.4347(3) 0.6660(4) 0.5120(3) 0.0339(11) Uani 1 1 d . . . . .
H13A H 0.419372 0.746702 0.507674 0.041 Uiso 1 1 calc R U . . .
H13B H 0.481179 0.661243 0.482423 0.041 Uiso 1 1 calc R U . . .
C4 C 0.7488(3) 0.5984(5) 0.1836(4) 0.0422(13) Uani 1 1 d . . . . .
C23 C 0.5929(3) 0.7519(5) 0.7696(4) 0.0415(12) Uani 1 1 d . . . . .
H23A H 0.629234 0.706788 0.737112 0.050 Uiso 1 1 calc R U . . .
H23B H 0.592201 0.829148 0.741089 0.050 Uiso 1 1 calc R U . . .
C9 C 0.4515(3) 0.5084(4) 0.6293(4) 0.0339(11) Uani 1 1 d . . . . .
H9A H 0.410454 0.469230 0.602449 0.041 Uiso 1 1 calc R U . . .
H9B H 0.452143 0.492187 0.697673 0.041 Uiso 1 1 calc R U . . .
C1 C 0.7245(3) 0.5555(5) 0.4520(5) 0.0452(15) Uani 1 1 d . . . . .
C18 C 0.3604(3) 0.7959(5) 0.6734(4) 0.0408(13) Uani 1 1 d . . . . .
H18A H 0.349462 0.821921 0.608779 0.049 Uiso 1 1 calc R U . . .
H18B H 0.400891 0.840249 0.696156 0.049 Uiso 1 1 calc R U . . .
C15 C 0.3751(3) 0.6487(4) 0.3581(6) 0.0448(11) Uani 1 1 d . . . . .
H15A H 0.421143 0.663365 0.329560 0.054 Uiso 1 1 calc R U . . .
H15B H 0.351279 0.723155 0.365821 0.054 Uiso 1 1 calc R U . . .
C22 C 0.5231(3) 0.6954(5) 0.7535(4) 0.0364(12) Uani 1 1 d . . . . .
H22A H 0.486663 0.735497 0.790060 0.044 Uiso 1 1 calc R U . . .
H22B H 0.524678 0.614719 0.774519 0.044 Uiso 1 1 calc R U . . .
C16 C 0.3325(3) 0.5732(6) 0.2919(5) 0.0516(15) Uani 1 1 d . . . . .
H16A H 0.326213 0.612542 0.231600 0.077 Uiso 1 1 calc R U . . .
H16B H 0.286921 0.557859 0.320055 0.077 Uiso 1 1 calc R U . . .
H16C H 0.356949 0.500762 0.281524 0.077 Uiso 1 1 calc R U . . .
C6 C 0.6809(3) 0.7760(5) 0.1841(4) 0.0400(13) Uani 1 1 d . . . . .
C10 C 0.5165(3) 0.4567(5) 0.5857(4) 0.0417(13) Uani 1 1 d . . . . .
H10A H 0.520143 0.480245 0.518934 0.050 Uiso 1 1 calc R U . . .
H10B H 0.558225 0.484477 0.619315 0.050 Uiso 1 1 calc R U . . .
C14 C 0.3852(3) 0.5941(5) 0.4546(4) 0.0398(12) Uani 1 1 d . . . . .
H14A H 0.339878 0.588438 0.487371 0.048 Uiso 1 1 calc R U . . .
H14B H 0.404148 0.515867 0.447289 0.048 Uiso 1 1 calc R U . . .
C5 C 0.7195(3) 0.6927(5) 0.1388(4) 0.0462(14) Uani 1 1 d . . . . .
H5 H 0.726394 0.700248 0.072936 0.055 Uiso 1 1 calc R U . . .
C24 C 0.6119(3) 0.7625(5) 0.8726(5) 0.0512(16) Uani 1 1 d . . . . .
H24A H 0.656890 0.801119 0.878418 0.077 Uiso 1 1 calc R U . . .
H24B H 0.614869 0.686122 0.900650 0.077 Uiso 1 1 calc R U . . .
H24C H 0.576202 0.807186 0.905270 0.077 Uiso 1 1 calc R U . . .
C20 C 0.3152(4) 0.8221(6) 0.8402(5) 0.0595(19) Uani 1 1 d . . . . .
H20A H 0.350322 0.881316 0.851411 0.089 Uiso 1 1 calc R U . . .
H20B H 0.333533 0.747652 0.859981 0.089 Uiso 1 1 calc R U . . .
H20C H 0.273260 0.839819 0.876492 0.089 Uiso 1 1 calc R U . . .
C11 C 0.5123(4) 0.3275(5) 0.5923(5) 0.0483(16) Uani 1 1 d . . . . .
H11A H 0.508660 0.304865 0.659195 0.058 Uiso 1 1 calc R U . . .
H11B H 0.469789 0.300767 0.559668 0.058 Uiso 1 1 calc R U . . .
C19 C 0.2978(3) 0.8183(6) 0.7378(4) 0.0498(15) Uani 1 1 d . . . . .
H19A H 0.276332 0.892096 0.719665 0.060 Uiso 1 1 calc R U . . .
H19B H 0.262806 0.757541 0.727239 0.060 Uiso 1 1 calc R U . . .
C3 C 0.7972(3) 0.5213(6) 0.1293(5) 0.0599(18) Uani 1 1 d . . . . .
H3A H 0.845278 0.536708 0.148139 0.090 Uiso 1 1 calc R U . . .
H3B H 0.791895 0.535963 0.061806 0.090 Uiso 1 1 calc R U . . .
H3C H 0.785782 0.441283 0.142696 0.090 Uiso 1 1 calc R U . . .
C7 C 0.6520(4) 0.8752(5) 0.1289(5) 0.0586(18) Uani 1 1 d . . . . .
H7A H 0.601090 0.873103 0.131213 0.088 Uiso 1 1 calc R U . . .
H7B H 0.667452 0.869789 0.063399 0.088 Uiso 1 1 calc R U . . .
H7C H 0.668563 0.947104 0.156296 0.088 Uiso 1 1 calc R U . . .
C8 C 0.5284(3) 0.8995(5) 0.3554(7) 0.0637(16) Uani 1 1 d . . . . .
H8A H 0.577668 0.919586 0.343989 0.076 Uiso 1 1 calc R U . . .
H8B H 0.525384 0.815379 0.362206 0.076 Uiso 1 1 calc R U . . .
C12 C 0.5750(4) 0.2703(6) 0.5490(6) 0.073(2) Uani 1 1 d . . . . .
H12A H 0.578537 0.292035 0.482563 0.110 Uiso 1 1 calc R U . . .
H12B H 0.570059 0.187060 0.553904 0.110 Uiso 1 1 calc R U . . .
H12C H 0.617004 0.294630 0.582362 0.110 Uiso 1 1 calc R U . . .

loop_
_atom_site_aniso_label
_atom_site_aniso_U_11
_atom_site_aniso_U_22
_atom_site_aniso_U_33
_atom_site_aniso_U_23
_atom_site_aniso_U_13
_atom_site_aniso_U_12
Cu1 0.0382(3) 0.0309(3) 0.0270(3) -0.0001(3) 0.0011(3) -0.0004(2)
Cl1 0.0389(6) 0.0487(6) 0.0313(5) -0.0070(8) 0.0001(7) -0.0101(5)
Cl3 0.1024(17) 0.0495(10) 0.1066(18) -0.0072(11) 0.0074(14) 0.0112(11)
Cl2 0.1041(19) 0.0900(17) 0.128(2) -0.0162(15) -0.0493(17) 0.0407(15)
F5 0.065(2) 0.0321(15) 0.0356(17) -0.0027(13) -0.0022(15) -0.0022(15)
F4 0.049(2) 0.066(2) 0.0434(18) -0.0161(16) 0.0192(16) -0.0173(17)
F6 0.053(2) 0.051(2) 0.0441(18) -0.0060(15) -0.0169(16) -0.0039(16)
F2 0.051(2) 0.056(2) 0.071(3) 0.0119(19) -0.0164(19) 0.0031(16)
F3 0.079(2) 0.0322(17) 0.061(2) 0.0056(16) -0.010(2) 0.0003(17)
O1 0.053(2) 0.038(2) 0.032(2) -0.0006(17) 0.0000(19) 0.0010(19)
F1 0.080(3) 0.055(2) 0.0368(18) 0.0123(16) -0.0017(18) -0.0075(19)
O2 0.046(2) 0.044(2) 0.041(2) -0.0049(19) 0.0059(19) 0.0041(19)
N1 0.027(2) 0.037(2) 0.029(2) 0.0026(18) 0.0025(17) -0.0011(18)
C2 0.037(3) 0.039(3) 0.028(3) 0.000(2) 0.003(2) -0.005(2)
C21 0.030(3) 0.034(3) 0.036(3) 0.008(2) 0.003(2) -0.006(2)
C17 0.025(2) 0.045(3) 0.034(3) 0.002(2) 0.005(2) -0.003(2)
C13 0.041(3) 0.035(3) 0.026(2) 0.007(2) 0.003(2) 0.002(2)
C4 0.038(3) 0.044(3) 0.044(3) -0.017(3) 0.007(3) -0.015(2)
C23 0.036(3) 0.042(3) 0.047(3) 0.001(3) 0.000(2) -0.004(2)
C9 0.037(3) 0.031(3) 0.034(3) 0.006(2) 0.004(2) -0.001(2)
C1 0.050(4) 0.037(3) 0.048(4) 0.000(3) -0.006(3) 0.000(3)
C18 0.035(3) 0.047(3) 0.040(3) 0.000(2) 0.000(2) 0.005(2)
C15 0.046(3) 0.056(3) 0.032(2) 0.006(3) -0.004(3) 0.011(2)
C22 0.030(3) 0.045(3) 0.034(3) 0.004(2) -0.001(2) -0.002(2)
C16 0.047(3) 0.063(4) 0.045(3) -0.005(3) -0.007(3) 0.013(3)
C6 0.051(3) 0.038(3) 0.031(3) -0.001(2) -0.002(3) -0.015(3)
C10 0.046(3) 0.040(3) 0.039(3) 0.006(2) 0.000(3) 0.006(3)
C14 0.042(3) 0.043(3) 0.034(3) -0.003(2) 0.000(2) 0.004(2)
C5 0.053(4) 0.057(4) 0.029(3) -0.008(3) 0.008(3) -0.014(3)
C24 0.047(3) 0.052(3) 0.054(4) -0.009(3) -0.014(3) 0.000(3)
C20 0.069(4) 0.057(4) 0.052(5) -0.009(3) 0.013(3) -0.002(3)
C11 0.061(4) 0.035(3) 0.049(4) -0.002(3) -0.006(3) 0.007(3)
C19 0.041(3) 0.057(4) 0.051(4) -0.008(3) 0.006(3) 0.008(3)
C3 0.054(4) 0.062(4) 0.064(4) -0.027(3) 0.021(3) -0.012(3)
C7 0.087(5) 0.051(4) 0.038(3) 0.013(3) -0.010(3) -0.013(3)
C8 0.061(4) 0.044(3) 0.087(5) 0.003(5) -0.001(5) 0.015(3)
C12 0.072(5) 0.055(4) 0.092(6) -0.013(4) -0.002(4) 0.017(4)

loop_
_geom_bond_atom_site_label_1
_geom_bond_atom_site_label_2
_geom_bond_distance
_geom_bond_site_symmetry_2
_geom_bond_publ_flag
Cu1 Cl1 2.5005(12) . ?
Cu1 O1 1.902(4) . ?
Cu1 O2 1.916(4) . ?
Cu1 C2 1.947(6) . ?
Cu1 C1 1.933(6) . ?
Cl3 C8 1.766(10) . ?
Cl2 C8 1.756(9) . ?
F5 C2 1.340(7) . ?
F4 C2 1.331(6) . ?
F6 C2 1.363(6) . ?
F2 C1 1.342(7) . ?
F3 C1 1.336(7) . ?
O1 C6 1.271(7) . ?
F1 C1 1.341(8) . ?
O2 C4 1.266(7) . ?
N1 C21 1.518(6) . ?
N1 C17 1.518(6) . ?
N1 C13 1.523(6) . ?
N1 C9 1.515(6) . ?
C21 H21A 0.9900 . ?
C21 H21B 0.9900 . ?
C21 C22 1.518(7) . ?
C17 H17A 0.9900 . ?
C17 H17B 0.9900 . ?
C17 C18 1.515(8) . ?
C13 H13A 0.9900 . ?
C13 H13B 0.9900 . ?
C13 C14 1.511(8) . ?
C4 C5 1.392(9) . ?
C4 C3 1.508(8) . ?
C23 H23A 0.9900 . ?
C23 H23B 0.9900 . ?
C23 C22 1.515(7) . ?
C23 C24 1.514(9) . ?
C9 H9A 0.9900 . ?
C9 H9B 0.9900 . ?
C9 C10 1.520(7) . ?
C18 H18A 0.9900 . ?
C18 H18B 0.9900 . ?
C18 C19 1.536(8) . ?
C15 H15A 0.9900 . ?
C15 H15B 0.9900 . ?
C15 C16 1.529(9) . ?
C15 C14 1.525(9) . ?
C22 H22A 0.9900 . ?
C22 H22B 0.9900 . ?
C16 H16A 0.9800 . ?
C16 H16B 0.9800 . ?
C16 H16C 0.9800 . ?
C6 C5 1.384(8) . ?
C6 C7 1.507(8) . ?
C10 H10A 0.9900 . ?
C10 H10B 0.9900 . ?
C10 C11 1.516(8) . ?
C14 H14A 0.9900 . ?
C14 H14B 0.9900 . ?
C5 H5 0.9500 . ?
C24 H24A 0.9800 . ?
C24 H24B 0.9800 . ?
C24 H24C 0.9800 . ?
C20 H20A 0.9800 . ?
C20 H20B 0.9800 . ?
C20 H20C 0.9800 . ?
C20 C19 1.496(9) . ?
C11 H11A 0.9900 . ?
C11 H11B 0.9900 . ?
C11 C12 1.510(10) . ?
C19 H19A 0.9900 . ?
C19 H19B 0.9900 . ?
C3 H3A 0.9800 . ?
C3 H3B 0.9800 . ?
C3 H3C 0.9800 . ?
C7 H7A 0.9800 . ?
C7 H7B 0.9800 . ?
C7 H7C 0.9800 . ?
C8 H8A 0.9900 . ?
C8 H8B 0.9900 . ?
C12 H12A 0.9800 . ?
C12 H12B 0.9800 . ?
C12 H12C 0.9800 . ?

loop_
_geom_angle_atom_site_label_1
_geom_angle_atom_site_label_2
_geom_angle_atom_site_label_3
_geom_angle
_geom_angle_site_symmetry_1
_geom_angle_site_symmetry_3
_geom_angle_publ_flag
O1 Cu1 Cl1 92.21(13) . . ?
O1 Cu1 O2 94.51(18) . . ?
O1 Cu1 C2 90.84(19) . . ?
O1 Cu1 C1 174.2(2) . . ?
O2 Cu1 Cl1 102.89(13) . . ?
O2 Cu1 C2 153.6(2) . . ?
O2 Cu1 C1 86.0(2) . . ?
C2 Cu1 Cl1 102.66(17) . . ?
C1 Cu1 Cl1 93.3(2) . . ?
C1 Cu1 C2 86.2(3) . . ?
C6 O1 Cu1 124.5(4) . . ?
C4 O2 Cu1 124.8(4) . . ?
C21 N1 C13 105.6(4) . . ?
C17 N1 C21 111.1(4) . . ?
C17 N1 C13 111.6(4) . . ?
C9 N1 C21 111.1(4) . . ?
C9 N1 C17 106.4(4) . . ?
C9 N1 C13 111.2(4) . . ?
F5 C2 Cu1 111.0(4) . . ?
F5 C2 F6 103.8(4) . . ?
F4 C2 Cu1 114.2(4) . . ?
F4 C2 F5 105.5(5) . . ?
F4 C2 F6 105.3(4) . . ?
F6 C2 Cu1 116.1(4) . . ?
N1 C21 H21A 108.0 . . ?
N1 C21 H21B 108.0 . . ?
H21A C21 H21B 107.2 . . ?
C22 C21 N1 117.2(4) . . ?
C22 C21 H21A 108.0 . . ?
C22 C21 H21B 108.0 . . ?
N1 C17 H17A 108.1 . . ?
N1 C17 H17B 108.1 . . ?
H17A C17 H17B 107.3 . . ?
C18 C17 N1 116.6(4) . . ?
C18 C17 H17A 108.1 . . ?
C18 C17 H17B 108.1 . . ?
N1 C13 H13A 108.0 . . ?
N1 C13 H13B 108.0 . . ?
H13A C13 H13B 107.2 . . ?
C14 C13 N1 117.2(4) . . ?
C14 C13 H13A 108.0 . . ?
C14 C13 H13B 108.0 . . ?
O2 C4 C5 125.3(5) . . ?
O2 C4 C3 115.5(6) . . ?
C5 C4 C3 119.3(6) . . ?
H23A C23 H23B 107.7 . . ?
C22 C23 H23A 108.9 . . ?
C22 C23 H23B 108.9 . . ?
C24 C23 H23A 108.9 . . ?
C24 C23 H23B 108.9 . . ?
C24 C23 C22 113.3(5) . . ?
N1 C9 H9A 108.4 . . ?
N1 C9 H9B 108.4 . . ?
N1 C9 C10 115.7(4) . . ?
H9A C9 H9B 107.4 . . ?
C10 C9 H9A 108.4 . . ?
C10 C9 H9B 108.4 . . ?
F2 C1 Cu1 110.0(4) . . ?
F3 C1 Cu1 108.5(4) . . ?
F3 C1 F2 107.0(5) . . ?
F3 C1 F1 105.6(5) . . ?
F1 C1 Cu1 117.8(4) . . ?
F1 C1 F2 107.4(5) . . ?
C17 C18 H18A 109.5 . . ?
C17 C18 H18B 109.5 . . ?
C17 C18 C19 110.9(5) . . ?
H18A C18 H18B 108.1 . . ?
C19 C18 H18A 109.5 . . ?
C19 C18 H18B 109.5 . . ?
H15A C15 H15B 107.9 . . ?
C16 C15 H15A 109.1 . . ?
C16 C15 H15B 109.1 . . ?
C14 C15 H15A 109.1 . . ?
C14 C15 H15B 109.1 . . ?
C14 C15 C16 112.4(5) . . ?
C21 C22 H22A 110.0 . . ?
C21 C22 H22B 110.0 . . ?
C23 C22 C21 108.5(4) . . ?
C23 C22 H22A 110.0 . . ?
C23 C22 H22B 110.0 . . ?
H22A C22 H22B 108.4 . . ?
C15 C16 H16A 109.5 . . ?
C15 C16 H16B 109.5 . . ?
C15 C16 H16C 109.5 . . ?
H16A C16 H16B 109.5 . . ?
H16A C16 H16C 109.5 . . ?
H16B C16 H16C 109.5 . . ?
O1 C6 C5 126.2(5) . . ?
O1 C6 C7 114.0(5) . . ?
C5 C6 C7 119.8(6) . . ?
C9 C10 H10A 109.9 . . ?
C9 C10 H10B 109.9 . . ?
H10A C10 H10B 108.3 . . ?
C11 C10 C9 109.1(5) . . ?
C11 C10 H10A 109.9 . . ?
C11 C10 H10B 109.9 . . ?
C13 C14 C15 109.4(4) . . ?
C13 C14 H14A 109.8 . . ?
C13 C14 H14B 109.8 . . ?
C15 C14 H14A 109.8 . . ?
C15 C14 H14B 109.8 . . ?
H14A C14 H14B 108.2 . . ?
C4 C5 H5 117.9 . . ?
C6 C5 C4 124.2(5) . . ?
C6 C5 H5 117.9 . . ?
C23 C24 H24A 109.5 . . ?
C23 C24 H24B 109.5 . . ?
C23 C24 H24C 109.5 . . ?
H24A C24 H24B 109.5 . . ?
H24A C24 H24C 109.5 . . ?
H24B C24 H24C 109.5 . . ?
H20A C20 H20B 109.5 . . ?
H20A C20 H20C 109.5 . . ?
H20B C20 H20C 109.5 . . ?
C19 C20 H20A 109.5 . . ?
C19 C20 H20B 109.5 . . ?
C19 C20 H20C 109.5 . . ?
C10 C11 H11A 109.2 . . ?
C10 C11 H11B 109.2 . . ?
H11A C11 H11B 107.9 . . ?
C12 C11 C10 111.9(6) . . ?
C12 C11 H11A 109.2 . . ?
C12 C11 H11B 109.2 . . ?
C18 C19 H19A 108.7 . . ?
C18 C19 H19B 108.7 . . ?
C20 C19 C18 114.2(5) . . ?
C20 C19 H19A 108.7 . . ?
C20 C19 H19B 108.7 . . ?
H19A C19 H19B 107.6 . . ?
C4 C3 H3A 109.5 . . ?
C4 C3 H3B 109.5 . . ?
C4 C3 H3C 109.5 . . ?
H3A C3 H3B 109.5 . . ?
H3A C3 H3C 109.5 . . ?
H3B C3 H3C 109.5 . . ?
C6 C7 H7A 109.5 . . ?
C6 C7 H7B 109.5 . . ?
C6 C7 H7C 109.5 . . ?
H7A C7 H7B 109.5 . . ?
H7A C7 H7C 109.5 . . ?
H7B C7 H7C 109.5 . . ?
Cl3 C8 H8A 109.2 . . ?
Cl3 C8 H8B 109.2 . . ?
Cl2 C8 Cl3 111.9(3) . . ?
Cl2 C8 H8A 109.2 . . ?
Cl2 C8 H8B 109.2 . . ?
H8A C8 H8B 107.9 . . ?
C11 C12 H12A 109.5 . . ?
C11 C12 H12B 109.5 . . ?
C11 C12 H12C 109.5 . . ?
H12A C12 H12B 109.5 . . ?
H12A C12 H12C 109.5 . . ?
H12B C12 H12C 109.5 . . ?

loop_
_geom_torsion_atom_site_label_1
_geom_torsion_atom_site_label_2
_geom_torsion_atom_site_label_3
_geom_torsion_atom_site_label_4
_geom_torsion
_geom_torsion_site_symmetry_1
_geom_torsion_site_symmetry_2
_geom_torsion_site_symmetry_3
_geom_torsion_site_symmetry_4
_geom_torsion_publ_flag
Cu1 O1 C6 C5 -4.9(8) . . . . ?
Cu1 O1 C6 C7 176.3(4) . . . . ?
Cu1 O2 C4 C5 -8.2(8) . . . . ?
Cu1 O2 C4 C3 170.7(4) . . . . ?
O1 C6 C5 C4 0.8(10) . . . . ?
O2 C4 C5 C6 6.5(9) . . . . ?
N1 C21 C22 C23 172.6(5) . . . . ?
N1 C17 C18 C19 -176.2(5) . . . . ?
N1 C13 C14 C15 170.6(4) . . . . ?
N1 C9 C10 C11 -171.4(5) . . . . ?
C21 N1 C17 C18 56.0(6) . . . . ?
C21 N1 C13 C14 166.9(4) . . . . ?
C21 N1 C9 C10 -54.1(6) . . . . ?
C17 N1 C21 C22 53.5(6) . . . . ?
C17 N1 C13 C14 -72.3(6) . . . . ?
C17 N1 C9 C10 -175.2(5) . . . . ?
C17 C18 C19 C20 79.6(7) . . . . ?
C13 N1 C21 C22 174.7(5) . . . . ?
C13 N1 C17 C18 -61.5(6) . . . . ?
C13 N1 C9 C10 63.2(6) . . . . ?
C9 N1 C21 C22 -64.7(6) . . . . ?
C9 N1 C17 C18 177.0(5) . . . . ?
C9 N1 C13 C14 46.3(6) . . . . ?
C9 C10 C11 C12 179.3(6) . . . . ?
C16 C15 C14 C13 173.1(5) . . . . ?
C24 C23 C22 C21 174.0(5) . . . . ?
C3 C4 C5 C6 -172.4(6) . . . . ?
C7 C6 C5 C4 179.5(6) . . . . ?

_olex2_submission_special_instructions 'No special instructions were received'
_shelx_res_file                  
;
TITL full1_Pna21_a.res in Pna2(1)
    full1_pna21_a.res
    created by SHELXL-2019/3 at 10:16:37 on 09-Apr-2026
REM Old TITL full1_Pna21 in Pna2(1)
REM SHELXT solution in Pna2(1): R1 0.118, Rweak 0.005, Alpha 0.007
REM <I/s> 0.209 for 262 systematic absences, Orientation as input
REM Flack x = 0.078 ( 0.007 ) from 2242 Parsons' quotients
REM Formula found by SHELXT: C25 Cl3 Cu F6 O2
CELL 0.71073 19.2413 11.6909 14.2142 90 90 90
ZERR 4 0.0012 0.0008 0.0009 0 0 0
LATT -1
SYMM -X,-Y,0.5+Z
SYMM 0.5+X,0.5-Y,+Z
SYMM 0.5-X,0.5+Y,0.5+Z
SFAC C H Cl Cu F N O
UNIT 96 180 12 4 24 4 8

L.S. 10
PLAN  12
SIZE 0.138 0.285 0.362
TEMP -123.15
CONF
LIST 4
MORE -1
BOND $H
fmap 2
acta
TWIN -1 0 0 0 -1 0 0 0 -1 2
REM <olex2.extras>
REM <HklSrc "%.\\full1_Pna21_a.hkl">
REM </olex2.extras>

WGHT    0.024700    2.277100
BASF   0.04109
FVAR       0.38713
CU1   4    0.691717    0.663905    0.359493    11.00000    0.03825    0.03088 =
         0.02697   -0.00011    0.00113   -0.00044
CL1   3    0.571499    0.582684    0.358403    11.00000    0.03887    0.04874 =
         0.03128   -0.00699    0.00010   -0.01006
CL3   3    0.500367    0.964849    0.460824    11.00000    0.10238    0.04955 =
         0.10658   -0.00719    0.00743    0.01118
CL2   3    0.478213    0.942691    0.258564    11.00000    0.10412    0.08998 =
         0.12777   -0.01624   -0.04929    0.04074
F5    5    0.686866    0.881172    0.429675    11.00000    0.06513    0.03215 =
         0.03556   -0.00270   -0.00216   -0.00222
F4    5    0.631601    0.764231    0.516398    11.00000    0.04939    0.06585 =
         0.04343   -0.01606    0.01917   -0.01729
F6    5    0.742678    0.772685    0.523053    11.00000    0.05307    0.05104 =
         0.04410   -0.00598   -0.01687   -0.00385
F2    5    0.793330    0.567435    0.464115    11.00000    0.05145    0.05558 =
         0.07052    0.01185   -0.01635    0.00306
F3    5    0.713874    0.449910    0.419158    11.00000    0.07916    0.03218 =
         0.06066    0.00559   -0.00963    0.00025
O1    7    0.667373    0.779805    0.271574    11.00000    0.05257    0.03797 =
         0.03248   -0.00060   -0.00004    0.00105
F1    5    0.695041    0.557580    0.537456    11.00000    0.08021    0.05521 =
         0.03678    0.01228   -0.00169   -0.00747
O2    7    0.739282    0.571261    0.268865    11.00000    0.04645    0.04436 =
         0.04051   -0.00494    0.00587    0.00405
N1    6    0.442520    0.636069    0.615722    11.00000    0.02716    0.03710 =
         0.02903    0.00258    0.00250   -0.00107
C2    1    0.687818    0.773645    0.462384    11.00000    0.03735    0.03877 =
         0.02793    0.00033    0.00308   -0.00532
C21   1    0.506246    0.700901    0.649268    11.00000    0.03020    0.03356 =
         0.03635    0.00760    0.00264   -0.00590
AFIX  23
H21A  2    0.546982    0.671703    0.614148    11.00000   -1.20000
H21B  2    0.500344    0.782322    0.631874    11.00000   -1.20000
AFIX   0
C17   1    0.378539    0.669846    0.671719    11.00000    0.02547    0.04546 =
         0.03379    0.00230    0.00522   -0.00289
AFIX  23
H17A  2    0.338234    0.627553    0.645949    11.00000   -1.20000
H17B  2    0.385152    0.644044    0.737450    11.00000   -1.20000
AFIX   0
C13   1    0.434695    0.666036    0.512019    11.00000    0.04118    0.03469 =
         0.02572    0.00740    0.00318    0.00212
AFIX  23
H13A  2    0.419372    0.746702    0.507674    11.00000   -1.20000
H13B  2    0.481179    0.661243    0.482423    11.00000   -1.20000
AFIX   0

C4    1    0.748832    0.598418    0.183647    11.00000    0.03819    0.04420 =
         0.04411   -0.01694    0.00727   -0.01476
C23   1    0.592892    0.751889    0.769589    11.00000    0.03551    0.04200 =
         0.04699    0.00148   -0.00034   -0.00366
AFIX  23
H23A  2    0.629234    0.706788    0.737112    11.00000   -1.20000
H23B  2    0.592201    0.829148    0.741089    11.00000   -1.20000
AFIX   0
C9    1    0.451533    0.508384    0.629315    11.00000    0.03685    0.03062 =
         0.03419    0.00563    0.00374   -0.00072
AFIX  23
H9A   2    0.410454    0.469230    0.602449    11.00000   -1.20000
H9B   2    0.452143    0.492187    0.697673    11.00000   -1.20000
AFIX   0

C1    1    0.724539    0.555504    0.452031    11.00000    0.05005    0.03715 =
         0.04836    0.00029   -0.00597    0.00006
C18   1    0.360410    0.795916    0.673384    11.00000    0.03547    0.04684 =
         0.04015    0.00040    0.00044    0.00454
AFIX  23
H18A  2    0.349462    0.821921    0.608779    11.00000   -1.20000
H18B  2    0.400891    0.840249    0.696156    11.00000   -1.20000
AFIX   0
C15   1    0.375078    0.648661    0.358131    11.00000    0.04620    0.05594 =
         0.03228    0.00578   -0.00438    0.01061
AFIX  23
H15A  2    0.421143    0.663365    0.329560    11.00000   -1.20000
H15B  2    0.351279    0.723155    0.365821    11.00000   -1.20000
AFIX   0
C22   1    0.523052    0.695405    0.753493    11.00000    0.02999    0.04481 =
         0.03428    0.00361   -0.00094   -0.00177
AFIX  23
H22A  2    0.486663    0.735497    0.790060    11.00000   -1.20000
H22B  2    0.524678    0.614719    0.774519    11.00000   -1.20000
AFIX   0
C16   1    0.332465    0.573181    0.291881    11.00000    0.04716    0.06308 =
         0.04457   -0.00475   -0.00680    0.01270
AFIX 137
H16A  2    0.326213    0.612542    0.231600    11.00000   -1.50000
H16B  2    0.286921    0.557859    0.320055    11.00000   -1.50000
H16C  2    0.356949    0.500762    0.281524    11.00000   -1.50000
AFIX   0

C6    1    0.680935    0.775991    0.184137    11.00000    0.05118    0.03780 =
         0.03093   -0.00058   -0.00193   -0.01468
C10   1    0.516453    0.456733    0.585658    11.00000    0.04622    0.03980 =
         0.03917    0.00559   -0.00029    0.00624
AFIX  23
H10A  2    0.520143    0.480245    0.518934    11.00000   -1.20000
H10B  2    0.558225    0.484477    0.619315    11.00000   -1.20000
AFIX   0
C14   1    0.385163    0.594064    0.454634    11.00000    0.04176    0.04339 =
         0.03440   -0.00299    0.00032    0.00409
AFIX  23
H14A  2    0.339878    0.588438    0.487371    11.00000   -1.20000
H14B  2    0.404148    0.515867    0.447289    11.00000   -1.20000
AFIX   0

C5    1    0.719495    0.692671    0.138820    11.00000    0.05260    0.05730 =
         0.02874   -0.00821    0.00822   -0.01449
AFIX  43
H5    2    0.726394    0.700248    0.072936    11.00000   -1.20000
AFIX   0

C24   1    0.611887    0.762516    0.872557    11.00000    0.04705    0.05204 =
         0.05444   -0.00860   -0.01393    0.00043
AFIX 137
H24A  2    0.656890    0.801119    0.878418    11.00000   -1.50000
H24B  2    0.614869    0.686122    0.900650    11.00000   -1.50000
H24C  2    0.576202    0.807186    0.905270    11.00000   -1.50000
AFIX   0
C20   1    0.315227    0.822104    0.840244    11.00000    0.06894    0.05729 =
         0.05229   -0.00880    0.01338   -0.00178
AFIX 137
H20A  2    0.350322    0.881316    0.851411    11.00000   -1.50000
H20B  2    0.333533    0.747652    0.859981    11.00000   -1.50000
H20C  2    0.273260    0.839819    0.876492    11.00000   -1.50000
AFIX   0
C11   1    0.512267    0.327477    0.592253    11.00000    0.06105    0.03532 =
         0.04862   -0.00237   -0.00621    0.00709
AFIX  23
H11A  2    0.508660    0.304865    0.659195    11.00000   -1.20000
H11B  2    0.469789    0.300767    0.559668    11.00000   -1.20000
AFIX   0
C19   1    0.297774    0.818329    0.737759    11.00000    0.04141    0.05720 =
         0.05067   -0.00848    0.00641    0.00826
AFIX  23
H19A  2    0.276332    0.892096    0.719665    11.00000   -1.20000
H19B  2    0.262806    0.757541    0.727239    11.00000   -1.20000
AFIX   0

C3    1    0.797178    0.521349    0.129317    11.00000    0.05391    0.06214 =
         0.06378   -0.02708    0.02136   -0.01199
AFIX 137
H3A   2    0.845278    0.536708    0.148139    11.00000   -1.50000
H3B   2    0.791895    0.535963    0.061806    11.00000   -1.50000
H3C   2    0.785782    0.441283    0.142696    11.00000   -1.50000
AFIX   0
C7    1    0.651979    0.875164    0.128937    11.00000    0.08678    0.05064 =
         0.03837    0.01321   -0.00960   -0.01299
AFIX 137
H7A   2    0.601090    0.873103    0.131213    11.00000   -1.50000
H7B   2    0.667452    0.869789    0.063399    11.00000   -1.50000
H7C   2    0.668563    0.947104    0.156296    11.00000   -1.50000
AFIX   0
C8    1    0.528404    0.899513    0.355442    11.00000    0.06056    0.04351 =
         0.08701    0.00328   -0.00102    0.01517
AFIX  23
H8A   2    0.577668    0.919586    0.343989    11.00000   -1.20000
H8B   2    0.525384    0.815379    0.362206    11.00000   -1.20000
AFIX   0

C12   1    0.574972    0.270279    0.548971    11.00000    0.07224    0.05505 =
         0.09250   -0.01259   -0.00167    0.01735
AFIX 137
H12A  2    0.578537    0.292035    0.482563    11.00000   -1.50000
H12B  2    0.570059    0.187060    0.553904    11.00000   -1.50000
H12C  2    0.617004    0.294630    0.582362    11.00000   -1.50000
AFIX   0
HKLF 4


REM  full1_Pna21_a.res in Pna2(1)
REM wR2 = 0.0954, GooF = S = 1.255, Restrained GooF = 1.255 for all data
REM R1 = 0.0338 for 5010 Fo > 4sig(Fo) and 0.0519 for all 5845 data
REM 341 parameters refined using 1 restraints

END

WGHT      0.0247      2.2773

REM Highest difference peak  0.420,  deepest hole -0.397,  1-sigma level  0.064
Q1    1   0.4249  0.8343  0.3631  11.00000  0.05    0.42
Q2    1   0.5738  0.7483  0.3614  11.00000  0.05    0.37
Q3    1   0.6319  0.6180  0.4067  11.00000  0.05    0.36
Q4    1   0.3077  0.9946  0.8607  11.00000  0.05    0.31
Q5    1   0.4290  0.9113  0.8578  11.00000  0.05    0.31
Q6    1   0.7188  0.4600  0.3025  11.00000  0.05    0.30
Q7    1   0.6567  0.7219  0.2797  11.00000  0.05    0.29
Q8    1   0.6313  0.7187  0.3279  11.00000  0.05    0.28
Q9    1   0.6191  0.6756  0.3736  11.00000  0.05    0.28
Q10   1   0.7054  0.7776  0.3741  11.00000  0.05    0.27
Q11   1   0.6331  0.6160  0.3199  11.00000  0.05    0.27
Q12   1   0.6799  0.5546  0.3167  11.00000  0.05    0.27
;
_shelx_res_checksum              62757
####################################################################### 
# 
# This file contains crystal structure data downloaded from the 
# Cambridge Structural Database (CSD) hosted by the Cambridge 
# Crystallographic Data Centre (CCDC).
# 
# Full information about CCDC data access policies and citation 
# guidelines are available at http://www.ccdc.cam.ac.uk/access/V1 
# 
# Audit and citation data items may have been added by the CCDC. 
# Please retain this information to preserve the provenance of 
# this file and to allow appropriate attribution of the data. 
# 
#######################################################################

data_MV017
_database_code_depnum_ccdc_archive 'CCDC 2546600'
loop_
_audit_author_name
_audit_author_address
'Niklas Limberg'
;Freie Universitaet Berlin
Germany
;
_audit_update_record             
;
2026-04-15 deposited with the CCDC.	2026-06-22 downloaded from the CCDC.
;
_audit_creation_method           
;FinalCif V155 by Daniel Kratzert, Freiburg 2025, 
https://dkratzert.de/finalcif.html
;
_shelx_SHELXL_version_number     2019/3
_chemical_name_systematic        ?
_chemical_name_common            ?
_chemical_formula_sum            'C10 H14 Cu F6 N O3'
_chemical_formula_moiety         'C10 H14 Cu F6 N O3'
_chemical_formula_weight         373.76
_chemical_melting_point          ?
_space_group_crystal_system      monoclinic
_space_group_IT_number           14
_space_group_name_H-M_alt        'P 1 21/n 1'
_space_group_name_Hall           '-P 2yn'
_shelx_space_group_comment       
;
The symmetry employed for this shelxl refinement is uniquely defined
by the following loop, which should always be used as a source of
symmetry information in preference to the above space-group names.
They are only intended as comments.
;

loop_
_space_group_symop_operation_xyz
'x, y, z'
'-x+1/2, y+1/2, -z+1/2'
'-x, -y, -z'
'x-1/2, -y-1/2, z-1/2'

_cell_length_a                   8.9045(3)
_cell_length_b                   12.3323(4)
_cell_length_c                   13.4262(5)
_cell_angle_alpha                90
_cell_angle_beta                 104.8250(10)
_cell_angle_gamma                90
_cell_volume                     1425.29(9)
_cell_formula_units_Z            4
_cell_measurement_temperature    150.00
_cell_measurement_reflns_used    9153
_cell_measurement_theta_min      2.98
_cell_measurement_theta_max      25.34
_exptl_crystal_description       block
_exptl_crystal_colour            orange
_exptl_crystal_recrystallization_method ?
_exptl_crystal_density_meas      ?
_exptl_crystal_density_method    ?
_exptl_crystal_density_diffrn    1.742
_exptl_crystal_F_000             752
_exptl_crystal_size_max          0.44
_exptl_crystal_size_mid          0.301
_exptl_crystal_size_min          0.168
_exptl_absorpt_coefficient_mu    1.608
_exptl_absorpt_correction_type   multi-scan
_exptl_absorpt_correction_T_min  0.4942
_exptl_absorpt_correction_T_max  0.7452
_exptl_absorpt_process_details   
;
SADABS-2016/2 (Bruker,2016/2) was used for absorption correction.
wR2(int) was 0.0905 before and 0.0635 after correction.
The Ratio of minimum to maximum transmission is 0.6632.
The \l/2 correction factor is Not present.
;
_exptl_absorpt_special_details   ?
_shelx_estimated_absorpt_T_min   0.538
_shelx_estimated_absorpt_T_max   0.774
_exptl_transmission_factor_min   ?
_exptl_transmission_factor_max   ?
_exptl_special_details           ?
_diffrn_ambient_temperature      150.00
_diffrn_ambient_environment      N~2~
_diffrn_radiation_type           MoK\a
_diffrn_radiation_wavelength     0.71073
_diffrn_radiation_monochromator  'mirror optics'
_diffrn_measurement_ambient_temperature_device_make 'Oxford Cryostream 700'
_diffrn_radiation_probe          x-ray
_diffrn_source                   'microfocus sealed X-ray tube'
_diffrn_source_type              'Incoatec I\ms'
_diffrn_source_voltage           50.0
_diffrn_source_current           1.0
_diffrn_detector                 CPAD
_diffrn_detector_type            'Bruker PHOTON II'
_diffrn_detector_area_resol_mean 7.41
_diffrn_measurement_device       'three-circle diffractometer'
_diffrn_measurement_device_type  'Bruker D8 VENTURE dual wavelength Mo/Cu'
_diffrn_measurement_method       '\w and \f scans'
_diffrn_measurement_specimen_support 'MiTeGen micromount'
_diffrn_reflns_number            34155
_diffrn_reflns_av_unetI/netI     0.0219
_diffrn_reflns_av_R_equivalents  0.0501
_diffrn_reflns_theta_min         2.278
_diffrn_reflns_theta_max         25.372
_diffrn_reflns_theta_full        25.242
_diffrn_reflns_limit_h_min       -10
_diffrn_reflns_limit_h_max       10
_diffrn_reflns_limit_k_min       -14
_diffrn_reflns_limit_k_max       14
_diffrn_reflns_limit_l_min       -16
_diffrn_reflns_limit_l_max       16
_diffrn_standards_number         0
_diffrn_measured_fraction_theta_max 1.000
_diffrn_measured_fraction_theta_full 1.000
_diffrn_reflns_Laue_measured_fraction_max 1.000
_diffrn_reflns_Laue_measured_fraction_full 1.000
_diffrn_reflns_point_group_measured_fraction_max 1.000
_diffrn_reflns_point_group_measured_fraction_full 1.000
_reflns_number_total             2618
_reflns_number_gt                2385
_reflns_threshold_expression     'I > 2\s(I)'
_reflns_Friedel_coverage         0.000
_reflns_Friedel_fraction_max     .
_reflns_Friedel_fraction_full    .
_reflns_special_details          
;
 Reflections were merged by SHELXL according to the crystal
 class for the calculation of statistics and refinement.
 
 _reflns_Friedel_fraction is defined as the number of unique
 Friedel pairs measured divided by the number that would be
 possible theoretically, ignoring centric projections and
 systematic absences.
;
_computing_data_collection       
'Bruker BIS V6.2.18/2023-03-24 and APEX4 2022.1-1'
_computing_cell_refinement       'SAINT V8.41 (?, 2016)'
_computing_data_reduction        'SAINT V8.41 (?, 2016)'
_computing_structure_solution    'SHELXT 2018/2 (Sheldrick, 2018)'
_computing_structure_refinement  'XL  (Sheldrick, 2008)'
_computing_molecular_graphics    'Olex2 1.5-alpha (Dolomanov et al., 2009)'
_computing_publication_material  'Olex2 1.5-alpha (Dolomanov et al., 2009)'
_refine_special_details          ?
_refine_ls_structure_factor_coef Fsqd
_refine_ls_matrix_type           full
_refine_ls_weighting_scheme      calc
_refine_ls_weighting_details     
'w=1/[\s^2^(Fo^2^)+(0.0205P)^2^+1.0993P] where P=(Fo^2^+2Fc^2^)/3'
_atom_sites_solution_primary     direct
_atom_sites_solution_secondary   ?
_atom_sites_solution_hydrogens   geom
_refine_ls_hydrogen_treatment    constr
_refine_ls_number_reflns         2618
_refine_ls_number_parameters     268
_refine_ls_number_restraints     39
_refine_ls_R_factor_all          0.0276
_refine_ls_R_factor_gt           0.0242
_refine_ls_wR_factor_ref         0.0602
_refine_ls_wR_factor_gt          0.0579
_refine_ls_goodness_of_fit_ref   1.043
_refine_ls_restrained_S_all      1.133
_refine_ls_shift/su_max          0.001
_refine_ls_shift/su_mean         0.000
_refine_diff_density_max         0.492
_refine_diff_density_min         -0.317
_refine_diff_density_rms         0.046
_refine_ls_extinction_method     none
_refine_ls_extinction_coef       .

loop_
_atom_type_symbol
_atom_type_description
_atom_type_scat_dispersion_real
_atom_type_scat_dispersion_imag
_atom_type_scat_source
C C 0.0033 0.0016 'International Tables Vol C Tables 4.2.6.8 and 6.1.1.4'
H H 0.0000 0.0000 'International Tables Vol C Tables 4.2.6.8 and 6.1.1.4'
Cu Cu 0.3201 1.2651 'International Tables Vol C Tables 4.2.6.8 and 6.1.1.4'
F F 0.0171 0.0103 'International Tables Vol C Tables 4.2.6.8 and 6.1.1.4'
N N 0.0061 0.0033 'International Tables Vol C Tables 4.2.6.8 and 6.1.1.4'
O O 0.0106 0.0060 'International Tables Vol C Tables 4.2.6.8 and 6.1.1.4'

_geom_special_details            
;
 All esds (except the esd in the dihedral angle between two l.s. planes)
 are estimated using the full covariance matrix.  The cell esds are taken
 into account individually in the estimation of esds in distances, angles
 and torsion angles; correlations between esds in cell parameters are only
 used when they are defined by crystal symmetry.  An approximate (isotropic)
 treatment of cell esds is used for estimating esds involving l.s. planes.
;
_audit_creation_date             2025-10-30
_exptl_crystal_colour_lustre     clear
_exptl_crystal_colour_primary    orange
_diffrn_source_power             0.05
_olex2_refinement_description    
;
1. Fixed Uiso
 At 1.2 times of:
  All C(H) groups
 At 1.5 times of:
  All C(H,H,H) groups
2. Restrained distances
 F6B-C2 \\sim F6A-C2
 with sigma of 0.02
 F5B-C2 \\sim F5A-C2
 with sigma of 0.02
 F4B-C2 \\sim F4A-C2
 with sigma of 0.02
3. Uiso/Uaniso restraints and constraints
Uanis(F5A) \\sim Ueq, Uanis(F5B) \\sim Ueq, Uanis(F4A) \\sim Ueq, Uanis(F4B)
\\sim Ueq, Uanis(F6A) \\sim Ueq, Uanis(F6B) \\sim Ueq: with sigma of 0.01 and
sigma for terminal atoms of 0.01
4. Others
 Fixed Sof: F6B(0.43824) F5B(0.43824) F4B(0.43824) C9B(0.46832) H9BA(0.46832)
 H9BB(0.46832) H9BC(0.46832) O3A(0.53168) C9A(0.53168) H9AA(0.53168)
 H9AB(0.53168) H9AC(0.53168) N1A(0.53168) C8A(0.53168) H8A(0.53168)
 O3B(0.46832) C8B(0.46832) H8B(0.46832) N1B(0.46832) C10B(0.46832)
 H10A(0.46832) H10B(0.46832) H10C(0.46832) C10A(0.53168) H10D(0.53168)
 H10E(0.53168) H10F(0.53168) F4A(0.56176) F5A(0.56176) F6A(0.56176)
5.a Aromatic/amide H refined with riding coordinates:
 C5(H5), C8A(H8A), C8B(H8B)
5.b Idealised Me refined as rotating group:
 C3(H3A,H3B,H3C), C7(H7A,H7B,H7C), C9B(H9BA,H9BB,H9BC), C9A(H9AA,H9AB,H9AC),
 C10B(H10A,H10B,H10C), C10A(H10D,H10E,H10F)
;

loop_
_atom_site_label
_atom_site_type_symbol
_atom_site_fract_x
_atom_site_fract_y
_atom_site_fract_z
_atom_site_U_iso_or_equiv
_atom_site_adp_type
_atom_site_occupancy
_atom_site_site_symmetry_order
_atom_site_calc_flag
_atom_site_refinement_flags_posn
_atom_site_refinement_flags_adp
_atom_site_refinement_flags_occupancy
_atom_site_disorder_assembly
_atom_site_disorder_group
Cu1 Cu 0.68439(2) 0.83089(2) 0.52057(2) 0.02967(9) Uani 1 1 d . . . . .
O1 O 0.50533(15) 0.85015(11) 0.41101(10) 0.0326(3) Uani 1 1 d . . . . .
O2 O 0.58987(14) 0.87131(12) 0.62434(10) 0.0359(3) Uani 1 1 d . . . . .
F3 F 0.87384(14) 0.86289(13) 0.71319(10) 0.0538(4) Uani 1 1 d . . . . .
F2 F 0.94595(19) 0.72967(14) 0.63835(13) 0.0794(5) Uani 1 1 d . . . . .
F1 F 0.99003(15) 0.89398(17) 0.59790(12) 0.0748(5) Uani 1 1 d . . . . .
F6B F 0.9050(10) 0.7196(7) 0.4462(10) 0.065(2) Uani 0.4382 1 d D U P A 1
F5B F 0.7217(5) 0.7775(4) 0.3262(3) 0.0488(10) Uani 0.4382 1 d D U P A 1
C4 C 0.3694(2) 0.86854(15) 0.42236(14) 0.0306(4) Uani 1 1 d . . . . .
C5 C 0.3341(2) 0.88526(17) 0.51607(15) 0.0334(4) Uani 1 1 d . . . . .
H5 H 0.228224 0.895952 0.515591 0.040 Uiso 1 1 calc R U . . .
C6 C 0.4438(2) 0.88731(17) 0.61045(15) 0.0333(4) Uani 1 1 d . . . . .
F4B F 0.8631(9) 0.9084(6) 0.3965(6) 0.0628(16) Uani 0.4382 1 d D U P A 1
C3 C 0.2430(2) 0.87114(19) 0.32419(16) 0.0408(5) Uani 1 1 d . . . . .
H3A H 0.268746 0.924748 0.277264 0.061 Uiso 1 1 calc R U . . .
H3B H 0.144581 0.891001 0.339315 0.061 Uiso 1 1 calc R U . . .
H3C H 0.233035 0.799386 0.291796 0.061 Uiso 1 1 calc R U . . .
C1 C 0.8851(2) 0.82848(19) 0.62153(16) 0.0412(5) Uani 1 1 d . . . . .
C7 C 0.3959(2) 0.9115(2) 0.70736(16) 0.0480(6) Uani 1 1 d . . . . .
H7A H 0.442883 0.858319 0.760381 0.072 Uiso 1 1 calc R U . . .
H7B H 0.282474 0.907679 0.693478 0.072 Uiso 1 1 calc R U . . .
H7C H 0.430964 0.984490 0.731562 0.072 Uiso 1 1 calc R U . . .
C2 C 0.7967(3) 0.8018(3) 0.4178(2) 0.0645(8) Uani 1 1 d D . . . .
C9B C 0.335(4) 0.588(3) 0.625(3) 0.055(5) Uani 0.4683 1 d . . P B 2
H9BA H 0.325548 0.512886 0.647457 0.083 Uiso 0.4683 1 calc R U P B 2
H9BB H 0.246267 0.630261 0.633448 0.083 Uiso 0.4683 1 calc R U P B 2
H9BC H 0.431510 0.619500 0.666911 0.083 Uiso 0.4683 1 calc R U P B 2
O3A O 0.6546(5) 0.6444(3) 0.5296(3) 0.0463(8) Uani 0.5317 1 d . . P C 1
C9A C 0.770(2) 0.4398(13) 0.5589(14) 0.085(6) Uani 0.5317 1 d . . P C 1
H9AA H 0.874523 0.418665 0.555729 0.127 Uiso 0.5317 1 calc R U P C 1
H9AB H 0.715155 0.376327 0.576170 0.127 Uiso 0.5317 1 calc R U P C 1
H9AC H 0.776809 0.495635 0.611840 0.127 Uiso 0.5317 1 calc R U P C 1
N1A N 0.6830(4) 0.4834(3) 0.4572(3) 0.0394(8) Uani 0.5317 1 d . . P C 1
C8A C 0.6343(5) 0.5836(3) 0.4556(3) 0.0412(9) Uani 0.5317 1 d . . P C 1
H8A H 0.578103 0.611589 0.390843 0.049 Uiso 0.5317 1 calc R U P C 1
O3B O 0.5777(5) 0.6595(3) 0.5529(3) 0.0419(8) Uani 0.4683 1 d . . P B 2
C8B C 0.4589(5) 0.6277(3) 0.4938(4) 0.0397(10) Uani 0.4683 1 d . . P B 2
H8B H 0.452843 0.631835 0.422226 0.048 Uiso 0.4683 1 calc R U P B 2
N1B N 0.3379(5) 0.5880(4) 0.5204(3) 0.0413(9) Uani 0.4683 1 d . . P B 2
C10B C 0.203(2) 0.5573(12) 0.4472(15) 0.049(3) Uani 0.4683 1 d . . P B 2
H10A H 0.178821 0.481534 0.458508 0.074 Uiso 0.4683 1 calc R U P B 2
H10B H 0.219133 0.565244 0.378014 0.074 Uiso 0.4683 1 calc R U P B 2
H10C H 0.116696 0.603686 0.453621 0.074 Uiso 0.4683 1 calc R U P B 2
C10A C 0.651(4) 0.418(2) 0.365(2) 0.055(5) Uani 0.5317 1 d . . P C 1
H10D H 0.749120 0.393783 0.351731 0.083 Uiso 0.5317 1 calc R U P C 1
H10E H 0.593401 0.461490 0.306019 0.083 Uiso 0.5317 1 calc R U P C 1
H10F H 0.588804 0.354928 0.373196 0.083 Uiso 0.5317 1 calc R U P C 1
F4A F 0.8164(9) 0.8778(6) 0.3694(5) 0.100(2) Uani 0.5618 1 d D U P A 2
F5A F 0.6889(4) 0.7279(4) 0.3503(3) 0.0767(12) Uani 0.5618 1 d D U P A 2
F6A F 0.9369(8) 0.7552(6) 0.4401(8) 0.0620(16) Uani 0.5618 1 d D U P A 2

loop_
_atom_site_aniso_label
_atom_site_aniso_U_11
_atom_site_aniso_U_22
_atom_site_aniso_U_33
_atom_site_aniso_U_23
_atom_site_aniso_U_13
_atom_site_aniso_U_12
Cu1 0.02447(13) 0.03688(15) 0.02566(13) -0.00069(9) 0.00274(9) 0.00186(9)
O1 0.0272(7) 0.0450(8) 0.0237(7) 0.0011(6) 0.0034(5) 0.0007(6)
O2 0.0236(7) 0.0582(9) 0.0249(7) 0.0025(6) 0.0045(5) -0.0028(6)
F3 0.0319(6) 0.0899(10) 0.0337(7) -0.0087(7) -0.0022(5) 0.0045(6)
F2 0.0721(10) 0.0826(11) 0.0638(10) -0.0088(9) -0.0186(8) 0.0430(9)
F1 0.0309(7) 0.1321(15) 0.0583(9) 0.0080(9) 0.0059(6) -0.0185(8)
F6B 0.046(4) 0.094(5) 0.057(3) -0.004(4) 0.016(3) 0.035(3)
F5B 0.0400(19) 0.082(3) 0.0283(17) -0.0111(18) 0.0167(14) -0.0071(18)
C4 0.0271(9) 0.0315(10) 0.0301(10) 0.0040(8) 0.0017(8) -0.0034(7)
C5 0.0223(9) 0.0460(12) 0.0310(10) 0.0022(9) 0.0051(7) -0.0024(8)
C6 0.0282(10) 0.0433(11) 0.0283(10) 0.0052(8) 0.0073(8) -0.0052(8)
F4B 0.074(3) 0.074(3) 0.053(4) -0.006(2) 0.039(3) -0.011(2)
C3 0.0316(10) 0.0545(13) 0.0309(11) 0.0005(10) -0.0017(8) 0.0016(9)
C1 0.0278(10) 0.0576(14) 0.0357(11) -0.0024(10) 0.0037(8) 0.0067(9)
C7 0.0318(11) 0.0840(17) 0.0296(11) 0.0042(11) 0.0105(9) -0.0013(11)
C2 0.0502(15) 0.104(2) 0.0359(13) -0.0128(15) 0.0043(11) 0.0404(15)
C9B 0.061(9) 0.074(11) 0.032(6) 0.003(6) 0.013(6) -0.002(7)
O3A 0.058(2) 0.0384(17) 0.0400(19) -0.0025(13) 0.0086(16) 0.0030(16)
C9A 0.104(12) 0.092(9) 0.049(6) 0.013(5) 0.002(7) 0.067(7)
N1A 0.044(2) 0.038(2) 0.0333(19) 0.0033(16) 0.0044(15) 0.0054(16)
C8A 0.042(2) 0.041(2) 0.036(2) 0.0062(18) 0.0011(17) 0.0000(17)
O3B 0.040(2) 0.0380(19) 0.042(2) 0.0027(15) 0.0005(17) 0.0020(16)
C8B 0.045(3) 0.032(2) 0.040(2) 0.0023(19) 0.006(2) 0.0041(19)
N1B 0.040(2) 0.045(3) 0.037(2) 0.0009(19) 0.0052(19) 0.0089(19)
C10B 0.044(4) 0.047(5) 0.052(6) -0.011(4) 0.002(4) 0.007(4)
C10A 0.066(9) 0.055(8) 0.045(9) -0.005(6) 0.016(6) -0.008(6)
F4A 0.122(5) 0.140(6) 0.058(3) 0.012(3) 0.060(3) 0.027(4)
F5A 0.054(2) 0.118(3) 0.057(2) -0.042(2) 0.0138(16) 0.018(2)
F6A 0.041(2) 0.090(4) 0.056(2) -0.011(3) 0.0146(19) 0.023(2)

loop_
_geom_bond_atom_site_label_1
_geom_bond_atom_site_label_2
_geom_bond_distance
_geom_bond_site_symmetry_2
_geom_bond_publ_flag
Cu1 O1 1.8874(13) . ?
Cu1 O2 1.8703(13) . ?
Cu1 C1 1.947(2) . ?
Cu1 C2 1.933(3) . ?
Cu1 O3A 2.322(3) . ?
Cu1 O3B 2.402(4) . ?
O1 C4 1.278(2) . ?
O2 C6 1.281(2) . ?
F3 C1 1.330(2) . ?
F2 C1 1.329(3) . ?
F1 C1 1.333(3) . ?
F6B C2 1.383(9) . ?
F5B C2 1.276(5) . ?
C4 C5 1.388(3) . ?
C4 C3 1.499(3) . ?
C5 H5 0.9500 . ?
C5 C6 1.388(3) . ?
C6 C7 1.499(3) . ?
F4B C2 1.499(8) . ?
C3 H3A 0.9800 . ?
C3 H3B 0.9800 . ?
C3 H3C 0.9800 . ?
C7 H7A 0.9800 . ?
C7 H7B 0.9800 . ?
C7 H7C 0.9800 . ?
C2 F4A 1.180(7) . ?
C2 F5A 1.459(5) . ?
C2 F6A 1.336(7) . ?
C9B H9BA 0.9800 . ?
C9B H9BB 0.9800 . ?
C9B H9BC 0.9800 . ?
C9B N1B 1.41(3) . ?
O3A C8A 1.221(5) . ?
C9A H9AA 0.9800 . ?
C9A H9AB 0.9800 . ?
C9A H9AC 0.9800 . ?
C9A N1A 1.487(16) . ?
N1A C8A 1.307(6) . ?
N1A C10A 1.45(3) . ?
C8A H8A 0.9500 . ?
O3B C8B 1.214(6) . ?
C8B H8B 0.9500 . ?
C8B N1B 1.313(6) . ?
N1B C10B 1.395(16) . ?
C10B H10A 0.9800 . ?
C10B H10B 0.9800 . ?
C10B H10C 0.9800 . ?
C10A H10D 0.9800 . ?
C10A H10E 0.9800 . ?
C10A H10F 0.9800 . ?

loop_
_geom_angle_atom_site_label_1
_geom_angle_atom_site_label_2
_geom_angle_atom_site_label_3
_geom_angle
_geom_angle_site_symmetry_1
_geom_angle_site_symmetry_3
_geom_angle_publ_flag
O1 Cu1 C1 170.47(8) . . ?
O1 Cu1 C2 87.44(8) . . ?
O1 Cu1 O3A 94.61(10) . . ?
O1 Cu1 O3B 87.54(9) . . ?
O2 Cu1 O1 95.48(6) . . ?
O2 Cu1 C1 89.61(7) . . ?
O2 Cu1 C2 174.00(12) . . ?
O2 Cu1 O3A 98.40(11) . . ?
O2 Cu1 O3B 79.96(11) . . ?
C1 Cu1 O3A 92.59(11) . . ?
C1 Cu1 O3B 101.30(11) . . ?
C2 Cu1 C1 86.77(10) . . ?
C2 Cu1 O3A 86.56(15) . . ?
C2 Cu1 O3B 105.44(15) . . ?
C4 O1 Cu1 124.49(12) . . ?
C6 O2 Cu1 124.49(12) . . ?
O1 C4 C5 125.13(17) . . ?
O1 C4 C3 114.83(17) . . ?
C5 C4 C3 120.04(17) . . ?
C4 C5 H5 118.0 . . ?
C6 C5 C4 124.07(17) . . ?
C6 C5 H5 118.0 . . ?
O2 C6 C5 125.53(18) . . ?
O2 C6 C7 114.08(17) . . ?
C5 C6 C7 120.37(18) . . ?
C4 C3 H3A 109.5 . . ?
C4 C3 H3B 109.5 . . ?
C4 C3 H3C 109.5 . . ?
H3A C3 H3B 109.5 . . ?
H3A C3 H3C 109.5 . . ?
H3B C3 H3C 109.5 . . ?
F3 C1 Cu1 111.49(13) . . ?
F3 C1 F1 104.49(18) . . ?
F2 C1 Cu1 113.20(15) . . ?
F2 C1 F3 105.04(18) . . ?
F2 C1 F1 108.40(19) . . ?
F1 C1 Cu1 113.53(15) . . ?
C6 C7 H7A 109.5 . . ?
C6 C7 H7B 109.5 . . ?
C6 C7 H7C 109.5 . . ?
H7A C7 H7B 109.5 . . ?
H7A C7 H7C 109.5 . . ?
H7B C7 H7C 109.5 . . ?
F6B C2 Cu1 113.0(5) . . ?
F6B C2 F4B 114.5(5) . . ?
F5B C2 Cu1 119.5(3) . . ?
F5B C2 F6B 104.4(6) . . ?
F5B C2 F4B 99.0(4) . . ?
F4B C2 Cu1 106.0(3) . . ?
F4A C2 Cu1 115.0(4) . . ?
F4A C2 F5A 108.7(4) . . ?
F4A C2 F6A 101.7(5) . . ?
F5A C2 Cu1 100.4(2) . . ?
F6A C2 Cu1 123.0(5) . . ?
F6A C2 F5A 107.4(4) . . ?
H9BA C9B H9BB 109.5 . . ?
H9BA C9B H9BC 109.5 . . ?
H9BB C9B H9BC 109.5 . . ?
N1B C9B H9BA 109.5 . . ?
N1B C9B H9BB 109.5 . . ?
N1B C9B H9BC 109.5 . . ?
C8A O3A Cu1 124.1(3) . . ?
H9AA C9A H9AB 109.5 . . ?
H9AA C9A H9AC 109.5 . . ?
H9AB C9A H9AC 109.5 . . ?
N1A C9A H9AA 109.5 . . ?
N1A C9A H9AB 109.5 . . ?
N1A C9A H9AC 109.5 . . ?
C8A N1A C9A 116.7(8) . . ?
C8A N1A C10A 121.3(12) . . ?
C10A N1A C9A 122.0(14) . . ?
O3A C8A N1A 125.9(4) . . ?
O3A C8A H8A 117.0 . . ?
N1A C8A H8A 117.0 . . ?
C8B O3B Cu1 119.1(3) . . ?
O3B C8B H8B 117.2 . . ?
O3B C8B N1B 125.5(5) . . ?
N1B C8B H8B 117.2 . . ?
C8B N1B C9B 119.8(15) . . ?
C8B N1B C10B 121.8(9) . . ?
C10B N1B C9B 118.0(18) . . ?
N1B C10B H10A 109.5 . . ?
N1B C10B H10B 109.5 . . ?
N1B C10B H10C 109.5 . . ?
H10A C10B H10B 109.5 . . ?
H10A C10B H10C 109.5 . . ?
H10B C10B H10C 109.5 . . ?
N1A C10A H10D 109.5 . . ?
N1A C10A H10E 109.5 . . ?
N1A C10A H10F 109.5 . . ?
H10D C10A H10E 109.5 . . ?
H10D C10A H10F 109.5 . . ?
H10E C10A H10F 109.5 . . ?

loop_
_geom_torsion_atom_site_label_1
_geom_torsion_atom_site_label_2
_geom_torsion_atom_site_label_3
_geom_torsion_atom_site_label_4
_geom_torsion
_geom_torsion_site_symmetry_1
_geom_torsion_site_symmetry_2
_geom_torsion_site_symmetry_3
_geom_torsion_site_symmetry_4
_geom_torsion_publ_flag
Cu1 O1 C4 C5 5.1(3) . . . . ?
Cu1 O1 C4 C3 -174.80(13) . . . . ?
Cu1 O2 C6 C5 -5.0(3) . . . . ?
Cu1 O2 C6 C7 175.98(15) . . . . ?
Cu1 O3A C8A N1A 147.6(4) . . . . ?
Cu1 O3B C8B N1B -133.0(4) . . . . ?
O1 Cu1 O2 C6 8.86(17) . . . . ?
O1 C4 C5 C6 2.0(3) . . . . ?
O2 Cu1 O1 C4 -8.93(16) . . . . ?
C4 C5 C6 O2 -2.1(3) . . . . ?
C4 C5 C6 C7 176.9(2) . . . . ?
C3 C4 C5 C6 -178.1(2) . . . . ?
C1 Cu1 O2 C6 -179.21(17) . . . . ?
C2 Cu1 O1 C4 176.32(18) . . . . ?
O3A Cu1 O1 C4 89.98(18) . . . . ?
O3A Cu1 O2 C6 -86.64(18) . . . . ?
C9A N1A C8A O3A 0.5(11) . . . . ?
O3B Cu1 O1 C4 70.74(18) . . . . ?
O3B Cu1 O2 C6 -77.66(18) . . . . ?
O3B C8B N1B C9B 5.0(17) . . . . ?
O3B C8B N1B C10B 177.3(9) . . . . ?
C10A N1A C8A O3A 179.4(15) . . . . ?

_olex2_submission_special_instructions 'No special instructions were received'
_shelx_res_file                  
;
TITL full1_P21n_a.res in P2(1)/n
    full1_p21n_a.res
    created by SHELXL-2019/3 at 13:19:35 on 30-Oct-2025
REM Old TITL full1_P21n in P2(1)/n
REM SHELXT solution in P2(1)/n: R1 0.166, Rweak 0.004, Alpha 0.047
REM <I/s> 0.963 for 135 systematic absences, Orientation as input
REM Formula found by SHELXT: C14 Cu F8
CELL 0.71073 8.9045 12.3323 13.4262 90 104.825 90
ZERR 4 0.0003 0.0004 0.0005 0 0.001 0
LATT 1
SYMM 0.5-X,0.5+Y,0.5-Z
SFAC C H Cu F N O
UNIT 40 56 4 24 4 12
SADI F6B C2 F6A C2
SADI F5B C2 F5A C2
SADI F4B C2 F4A C2
ISOR 0.01 0.01 F5A F5B F4A F4B F6A F6B

L.S. 10
PLAN  20
SIZE 0.168 0.301 0.44
TEMP -123.15
CONF
LIST 4
MORE -1
BOND $H
fmap 2
acta
REM <olex2.extras>
REM <HklSrc "%.\\full1_P21n_a.hkl">
REM </olex2.extras>

WGHT    0.020500    1.099300
FVAR       0.48662
CU1   3    0.684392    0.830890    0.520569    11.00000    0.02447    0.03688 =
         0.02566   -0.00069    0.00274    0.00186
O1    6    0.505332    0.850155    0.411009    11.00000    0.02720    0.04502 =
         0.02374    0.00110    0.00342    0.00073
O2    6    0.589871    0.871312    0.624337    11.00000    0.02360    0.05824 =
         0.02490    0.00246    0.00447   -0.00284
F3    4    0.873837    0.862895    0.713191    11.00000    0.03191    0.08992 =
         0.03369   -0.00871   -0.00224    0.00454
F2    4    0.945952    0.729675    0.638353    11.00000    0.07211    0.08262 =
         0.06384   -0.00876   -0.01860    0.04304
F1    4    0.990034    0.893978    0.597904    11.00000    0.03090    0.13210 =
         0.05832    0.00797    0.00589   -0.01853
PART 1
F6B   4    0.904968    0.719605    0.446188    10.43824    0.04558    0.09360 =
         0.05688   -0.00379    0.01564    0.03526
F5B   4    0.721732    0.777465    0.326208    10.43824    0.04004    0.08249 =
         0.02829   -0.01110    0.01671   -0.00712
PART 0
C4    1    0.369400    0.868539    0.422357    11.00000    0.02715    0.03148 =
         0.03010    0.00398    0.00174   -0.00340
C5    1    0.334062    0.885256    0.516074    11.00000    0.02234    0.04597 =
         0.03100    0.00218    0.00510   -0.00237
AFIX  43
H5    2    0.228224    0.895952    0.515591    11.00000   -1.20000
AFIX   0
C6    1    0.443784    0.887312    0.610451    11.00000    0.02824    0.04327 =
         0.02831    0.00523    0.00733   -0.00521
PART 1
F4B   4    0.863084    0.908350    0.396469    10.43824    0.07352    0.07440 =
         0.05319   -0.00584    0.03936   -0.01052
PART 0
C3    1    0.243006    0.871144    0.324190    11.00000    0.03164    0.05445 =
         0.03094    0.00045   -0.00166    0.00163
AFIX 137
H3A   2    0.268746    0.924748    0.277264    11.00000   -1.50000
H3B   2    0.144581    0.891001    0.339315    11.00000   -1.50000
H3C   2    0.233035    0.799386    0.291796    11.00000   -1.50000
AFIX   0
C1    1    0.885089    0.828476    0.621534    11.00000    0.02778    0.05758 =
         0.03575   -0.00244    0.00369    0.00666
C7    1    0.395877    0.911549    0.707361    11.00000    0.03184    0.08402 =
         0.02961    0.00422    0.01050   -0.00127
AFIX 137
H7A   2    0.442883    0.858319    0.760381    11.00000   -1.50000
H7B   2    0.282474    0.907679    0.693478    11.00000   -1.50000
H7C   2    0.430964    0.984490    0.731562    11.00000   -1.50000
AFIX   0
C2    1    0.796720    0.801775    0.417826    11.00000    0.05021    0.10376 =
         0.03594   -0.01278    0.00434    0.04036
PART 2
C9B   1    0.335099    0.587629    0.625057    10.46832    0.06050    0.07376 =
         0.03239    0.00330    0.01325   -0.00217
AFIX 137
H9BA  2    0.325548    0.512886    0.647457    10.46832   -1.50000
H9BB  2    0.246267    0.630261    0.633448    10.46832   -1.50000
H9BC  2    0.431510    0.619500    0.666911    10.46832   -1.50000
AFIX   0
PART 1
O3A   6    0.654619    0.644361    0.529586    10.53168    0.05846    0.03841 =
         0.04001   -0.00248    0.00864    0.00301
C9A   1    0.769756    0.439795    0.558907    10.53168    0.10408    0.09201 =
         0.04889    0.01310    0.00241    0.06693
AFIX 137
H9AA  2    0.874523    0.418665    0.555729    10.53168   -1.50000
H9AB  2    0.715155    0.376327    0.576170    10.53168   -1.50000
H9AC  2    0.776809    0.495635    0.611840    10.53168   -1.50000
AFIX   0
N1A   5    0.682959    0.483418    0.457249    10.53168    0.04352    0.03845 =
         0.03329    0.00331    0.00437    0.00544
C8A   1    0.634338    0.583555    0.455555    10.53168    0.04182    0.04051 =
         0.03644    0.00622    0.00107    0.00001
AFIX  43
H8A   2    0.578103    0.611589    0.390843    10.53168   -1.20000
AFIX   0
PART 2
O3B   6    0.577664    0.659532    0.552871    10.46832    0.04016    0.03797 =
         0.04196    0.00270    0.00045    0.00201
C8B   1    0.458859    0.627683    0.493796    10.46832    0.04507    0.03170 =
         0.03968    0.00231    0.00610    0.00411
AFIX  43
H8B   2    0.452843    0.631835    0.422226    10.46832   -1.20000
AFIX   0
N1B   5    0.337941    0.587974    0.520437    10.46832    0.03957    0.04488 =
         0.03702    0.00090    0.00522    0.00891
C10B  1    0.203114    0.557329    0.447194    10.46832    0.04403    0.04681 =
         0.05188   -0.01096    0.00192    0.00661
AFIX 137
H10A  2    0.178821    0.481534    0.458508    10.46832   -1.50000
H10B  2    0.219133    0.565244    0.378014    10.46832   -1.50000
H10C  2    0.116696    0.603686    0.453621    10.46832   -1.50000
AFIX   0
PART 1
C10A  1    0.650988    0.418129    0.364559    10.53168    0.06621    0.05527 =
         0.04460   -0.00459    0.01577   -0.00798
AFIX 137
H10D  2    0.749120    0.393783    0.351731    10.53168   -1.50000
H10E  2    0.593401    0.461490    0.306019    10.53168   -1.50000
H10F  2    0.588804    0.354928    0.373196    10.53168   -1.50000
AFIX   0
PART 2
F4A   4    0.816359    0.877841    0.369387    10.56176    0.12152    0.14021 =
         0.05804    0.01240    0.05954    0.02738
F5A   4    0.688904    0.727942    0.350292    10.56176    0.05413    0.11841 =
         0.05745   -0.04190    0.01382    0.01804
F6A   4    0.936855    0.755212    0.440105    10.56176    0.04142    0.08982 =
         0.05585   -0.01131    0.01455    0.02300
HKLF 4


REM  full1_P21n_a.res in P2(1)/n
REM wR2 = 0.0602, GooF = S = 1.043, Restrained GooF = 1.133 for all data
REM R1 = 0.0242 for 2385 Fo > 4sig(Fo) and 0.0276 for all 2618 data
REM 268 parameters refined using 39 restraints

END

WGHT      0.0205      1.0993

REM Highest difference peak  0.492,  deepest hole -0.317,  1-sigma level  0.046
Q1    1   1.0039  0.7749  0.5990  11.00000  0.05    0.49
Q2    1   0.8717  0.7837  0.6974  11.00000  0.05    0.30
Q3    1   0.9281  0.9360  0.6387  11.00000  0.05    0.29
Q4    1   0.7225  0.8567  0.3186  11.00000  0.05    0.25
Q5    1   0.8266  0.8419  0.3817  11.00000  0.05    0.23
Q6    1   0.7459  0.8107  0.4607  11.00000  0.05    0.21
Q7    1   0.2876  0.8575  0.2621  11.00000  0.05    0.21
Q8    1   0.9452  0.8412  0.4345  11.00000  0.05    0.21
Q9    1   0.3944  0.9138  0.5599  11.00000  0.05    0.20
Q10   1   0.9163  0.7146  0.6441  11.00000  0.05    0.20
Q11   1   0.3587  0.8489  0.4732  11.00000  0.05    0.19
Q12   1   0.3064  0.8726  0.3736  11.00000  0.05    0.17
Q13   1   0.3588  0.8975  0.4664  11.00000  0.05    0.17
Q14   1   0.5673  0.8319  0.6253  11.00000  0.05    0.17
Q15   1   0.1824  0.8345  0.3331  11.00000  0.05    0.17
Q16   1   0.4196  0.8892  0.6632  11.00000  0.05    0.17
Q17   1   0.6223  0.8582  0.6018  11.00000  0.05    0.17
Q18   1   0.7809  0.6801  0.3988  11.00000  0.05    0.16
Q19   1   0.3906  0.8668  0.5647  11.00000  0.05    0.16
Q20   1   0.4205  0.6223  0.5477  11.00000  0.05    0.15
;
_shelx_res_checksum              77238
####################################################################### 
# 
# This file contains crystal structure data downloaded from the 
# Cambridge Structural Database (CSD) hosted by the Cambridge 
# Crystallographic Data Centre (CCDC).
# 
# Full information about CCDC data access policies and citation 
# guidelines are available at http://www.ccdc.cam.ac.uk/access/V1 
# 
# Audit and citation data items may have been added by the CCDC. 
# Please retain this information to preserve the provenance of 
# this file and to allow appropriate attribution of the data. 
# 
#######################################################################

data_MV242
_database_code_depnum_ccdc_archive 'CCDC 2546506'
loop_
_audit_author_name
_audit_author_address
'Niklas Limberg'
;Freie Universitaet Berlin
Germany
;
_audit_update_record             
;
2026-04-15 deposited with the CCDC.	2026-06-22 downloaded from the CCDC.
;
_audit_creation_method           
;FinalCif V156 by Daniel Kratzert, Freiburg 2026, 
https://dkratzert.de/finalcif.html
;
_shelx_SHELXL_version_number     2019/3
_chemical_name_systematic        ?
_chemical_name_common            ?
_chemical_formula_sum            'C10 H16 Cu F6 N O2'
_chemical_formula_moiety         'C10 H16 Cu F6 N O2'
_chemical_formula_weight         359.78
_chemical_melting_point          ?
_space_group_crystal_system      monoclinic
_space_group_IT_number           15
_space_group_name_H-M_alt        C2/c
_space_group_name_Hall           '-C 2yc'
_shelx_space_group_comment       
;
The symmetry employed for this shelxl refinement is uniquely defined
by the following loop, which should always be used as a source of
symmetry information in preference to the above space-group names.
They are only intended as comments.
;

loop_
_space_group_symop_operation_xyz
'x, y, z'
'-x, y, -z+1/2'
'x+1/2, y+1/2, z'
'-x+1/2, y+1/2, -z+1/2'
'-x, -y, -z'
'x, -y, z-1/2'
'-x+1/2, -y+1/2, -z'
'x+1/2, -y+1/2, z-1/2'

_cell_length_a                   23.1196(15)
_cell_length_b                   9.2773(7)
_cell_length_c                   15.2468(9)
_cell_angle_alpha                90
_cell_angle_beta                 117.317(2)
_cell_angle_gamma                90
_cell_volume                     2905.6(3)
_cell_formula_units_Z            8
_cell_measurement_temperature    150.00
_cell_measurement_reflns_used    9964
_cell_measurement_theta_min      2.41
_cell_measurement_theta_max      25.37
_exptl_crystal_description       block
_exptl_crystal_colour            red
_exptl_crystal_recrystallization_method 
'Re-crystallisation from solvent: pentane, dichloromethane'
_exptl_crystal_density_meas      ?
_exptl_crystal_density_method    ?
_exptl_crystal_density_diffrn    1.645
_exptl_crystal_F_000             1456
_exptl_crystal_size_max          0.513
_exptl_crystal_size_mid          0.411
_exptl_crystal_size_min          0.304
_exptl_absorpt_coefficient_mu    1.569
_exptl_absorpt_correction_type   multi-scan
_exptl_absorpt_correction_T_min  0.4541
_exptl_absorpt_correction_T_max  0.7452
_exptl_absorpt_process_details   
;
SADABS-2016/2 (Bruker,2016/2) was used for absorption correction.
wR2(int) was 0.1280 before and 0.0810 after correction.
The Ratio of minimum to maximum transmission is 0.6094.
The \l/2 correction factor is Not present.
;
_exptl_absorpt_special_details   ?
_shelx_estimated_absorpt_T_min   0.500
_shelx_estimated_absorpt_T_max   0.647
_exptl_transmission_factor_min   ?
_exptl_transmission_factor_max   ?
_exptl_special_details           ?
_diffrn_ambient_temperature      150.00
_diffrn_ambient_environment      N~2~
_diffrn_radiation_type           MoK\a
_diffrn_radiation_wavelength     0.71073
_diffrn_radiation_monochromator  'mirror optics'
_diffrn_measurement_ambient_temperature_device_make 'Oxford Cryostream 700'
_diffrn_radiation_probe          x-ray
_diffrn_source                   'microfocus sealed X-ray tube'
_diffrn_source_type              'Incoatec I\ms'
_diffrn_source_voltage           50.0
_diffrn_source_current           1.0
_diffrn_detector                 CPAD
_diffrn_detector_type            'Bruker PHOTON II'
_diffrn_detector_area_resol_mean 7.41
_diffrn_measurement_device       'three-circle diffractometer'
_diffrn_measurement_device_type  'Bruker D8 VENTURE dual wavelength Mo/Cu'
_diffrn_measurement_method       '\w and \f scans'
_diffrn_measurement_specimen_support 'MiTeGen micromount'
_diffrn_reflns_number            17809
_diffrn_reflns_av_unetI/netI     0.0378
_diffrn_reflns_av_R_equivalents  0.0597
_diffrn_reflns_theta_min         1.983
_diffrn_reflns_theta_max         25.383
_diffrn_reflns_theta_full        25.242
_diffrn_reflns_limit_h_min       -27
_diffrn_reflns_limit_h_max       27
_diffrn_reflns_limit_k_min       -11
_diffrn_reflns_limit_k_max       11
_diffrn_reflns_limit_l_min       -16
_diffrn_reflns_limit_l_max       18
_diffrn_standards_number         0
_diffrn_measured_fraction_theta_max 0.999
_diffrn_measured_fraction_theta_full 1.000
_diffrn_reflns_Laue_measured_fraction_max 0.999
_diffrn_reflns_Laue_measured_fraction_full 1.000
_diffrn_reflns_point_group_measured_fraction_max 0.999
_diffrn_reflns_point_group_measured_fraction_full 1.000
_reflns_number_total             2663
_reflns_number_gt                2331
_reflns_threshold_expression     'I > 2\s(I)'
_reflns_Friedel_coverage         0.000
_reflns_Friedel_fraction_max     .
_reflns_Friedel_fraction_full    .
_reflns_special_details          
;
 Reflections were merged by SHELXL according to the crystal
 class for the calculation of statistics and refinement.
 
 _reflns_Friedel_fraction is defined as the number of unique
 Friedel pairs measured divided by the number that would be
 possible theoretically, ignoring centric projections and
 systematic absences.
;
_computing_data_collection       
'Bruker BIS V6.2.18/2023-03-24 and APEX4 2022.1-1'
_computing_cell_refinement       'SAINT V8.41 (?, 2016)'
_computing_data_reduction        'SAINT V8.41 (?, 2016)'
_computing_structure_solution    'SHELXT 2018/2 (Sheldrick, 2018)'
_computing_structure_refinement  'XL  (Sheldrick, 2008)'
_computing_molecular_graphics    'Olex2 1.5-alpha (Dolomanov et al., 2009)'
_computing_publication_material  'Olex2 1.5-alpha (Dolomanov et al., 2009)'
_refine_special_details          ?
_refine_ls_structure_factor_coef Fsqd
_refine_ls_matrix_type           full
_refine_ls_weighting_scheme      calc
_refine_ls_weighting_details     
'w=1/[\s^2^(Fo^2^)+(0.0287P)^2^+3.2138P] where P=(Fo^2^+2Fc^2^)/3'
_atom_sites_solution_primary     direct
_atom_sites_solution_secondary   ?
_atom_sites_solution_hydrogens   geom
_refine_ls_hydrogen_treatment    constr
_refine_ls_number_reflns         2663
_refine_ls_number_parameters     185
_refine_ls_number_restraints     0
_refine_ls_R_factor_all          0.0349
_refine_ls_R_factor_gt           0.0283
_refine_ls_wR_factor_ref         0.0717
_refine_ls_wR_factor_gt          0.0686
_refine_ls_goodness_of_fit_ref   1.053
_refine_ls_restrained_S_all      1.053
_refine_ls_shift/su_max          0.001
_refine_ls_shift/su_mean         0.000
_refine_diff_density_max         0.392
_refine_diff_density_min         -0.270
_refine_diff_density_rms         0.059
_refine_ls_extinction_method     none
_refine_ls_extinction_coef       .

loop_
_atom_type_symbol
_atom_type_description
_atom_type_scat_dispersion_real
_atom_type_scat_dispersion_imag
_atom_type_scat_source
C C 0.0033 0.0016 'International Tables Vol C Tables 4.2.6.8 and 6.1.1.4'
H H 0.0000 0.0000 'International Tables Vol C Tables 4.2.6.8 and 6.1.1.4'
Cu Cu 0.3201 1.2651 'International Tables Vol C Tables 4.2.6.8 and 6.1.1.4'
F F 0.0171 0.0103 'International Tables Vol C Tables 4.2.6.8 and 6.1.1.4'
N N 0.0061 0.0033 'International Tables Vol C Tables 4.2.6.8 and 6.1.1.4'
O O 0.0106 0.0060 'International Tables Vol C Tables 4.2.6.8 and 6.1.1.4'

_geom_special_details            
;
 All esds (except the esd in the dihedral angle between two l.s. planes)
 are estimated using the full covariance matrix.  The cell esds are taken
 into account individually in the estimation of esds in distances, angles
 and torsion angles; correlations between esds in cell parameters are only
 used when they are defined by crystal symmetry.  An approximate (isotropic)
 treatment of cell esds is used for estimating esds involving l.s. planes.
;
_audit_creation_date             2026-03-06
_exptl_crystal_colour_lustre     clear
_exptl_crystal_colour_primary    yellow
_diffrn_source_power             0.05
_olex2_refinement_description    
;
1. Fixed Uiso
 At 1.2 times of:
  All C(H) groups, All N(H,H) groups
 At 1.5 times of:
  All C(H,H,H) groups
2.a Ternary CH refined with riding coordinates:
 C8(H8)
2.b Secondary CH2 refined with riding coordinates:
 N1(H1A,H1B)
2.c Aromatic/amide H refined with riding coordinates:
 C5(H5)
2.d Idealised Me refined as rotating group:
 C3(H3A,H3B,H3C), C7(H7A,H7B,H7C), C9(H9A,H9B,H9C), C10(H10A,H10B,H10C)
;

loop_
_atom_site_label
_atom_site_type_symbol
_atom_site_fract_x
_atom_site_fract_y
_atom_site_fract_z
_atom_site_U_iso_or_equiv
_atom_site_adp_type
_atom_site_occupancy
_atom_site_site_symmetry_order
_atom_site_calc_flag
_atom_site_refinement_flags_posn
_atom_site_refinement_flags_adp
_atom_site_refinement_flags_occupancy
_atom_site_disorder_assembly
_atom_site_disorder_group
Cu1 Cu 0.38457(2) 0.29177(3) 0.74273(2) 0.02263(10) Uani 1 1 d . . . . .
O1 O 0.47222(7) 0.41292(16) 0.83826(11) 0.0229(3) Uani 1 1 d . . . . .
O2 O 0.34512(7) 0.45839(16) 0.66952(11) 0.0256(3) Uani 1 1 d . . . . .
F2 F 0.44291(8) 0.11653(16) 0.90604(11) 0.0458(4) Uani 1 1 d . . . . .
F3 F 0.35986(8) 0.01676(16) 0.78645(12) 0.0519(4) Uani 1 1 d . . . . .
F1 F 0.45047(10) 0.03516(17) 0.78157(14) 0.0596(5) Uani 1 1 d . . . . .
F4 F 0.33885(9) 0.2359(2) 0.88658(12) 0.0544(4) Uani 1 1 d . . . . .
F5 F 0.33627(8) 0.45257(18) 0.84344(13) 0.0534(4) Uani 1 1 d . . . . .
F6 F 0.26933(7) 0.2994(2) 0.74146(13) 0.0609(5) Uani 1 1 d . . . . .
N1 N 0.41406(9) 0.2441(2) 0.64260(13) 0.0229(4) Uani 1 1 d . . . . .
H1A H 0.442860 0.312656 0.644862 0.028 Uiso 1 1 calc R U . . .
H1B H 0.435621 0.158455 0.659173 0.028 Uiso 1 1 calc R U . . .
C4 C 0.47231(10) 0.5492(2) 0.83889(15) 0.0218(5) Uani 1 1 d . . . . .
C6 C 0.36474(11) 0.5897(2) 0.69203(16) 0.0244(5) Uani 1 1 d . . . . .
C8 C 0.36069(11) 0.2338(2) 0.53889(16) 0.0263(5) Uani 1 1 d . . . . .
H8 H 0.334312 0.324300 0.523321 0.032 Uiso 1 1 calc R U . . .
C3 C 0.53012(11) 0.6215(3) 0.92064(17) 0.0284(5) Uani 1 1 d . . . . .
H3A H 0.525193 0.620529 0.981143 0.043 Uiso 1 1 calc R U . . .
H3B H 0.532953 0.721316 0.902004 0.043 Uiso 1 1 calc R U . . .
H3C H 0.569905 0.569623 0.932076 0.043 Uiso 1 1 calc R U . . .
C5 C 0.42233(11) 0.6357(2) 0.76985(16) 0.0249(5) Uani 1 1 d . . . . .
H5 H 0.428781 0.736954 0.777422 0.030 Uiso 1 1 calc R U . . .
C2 C 0.33058(12) 0.3184(3) 0.80967(18) 0.0358(6) Uani 1 1 d . . . . .
C1 C 0.40944(13) 0.1069(3) 0.80765(19) 0.0364(6) Uani 1 1 d . . . . .
C7 C 0.31809(13) 0.6982(3) 0.6220(2) 0.0361(6) Uani 1 1 d . . . . .
H7A H 0.316687 0.688040 0.557067 0.054 Uiso 1 1 calc R U . . .
H7B H 0.332619 0.795676 0.647316 0.054 Uiso 1 1 calc R U . . .
H7C H 0.274536 0.681670 0.615922 0.054 Uiso 1 1 calc R U . . .
C9 C 0.38881(14) 0.2205(3) 0.46720(19) 0.0404(6) Uani 1 1 d . . . . .
H9A H 0.417445 0.302821 0.475431 0.061 Uiso 1 1 calc R U . . .
H9B H 0.353371 0.219289 0.399509 0.061 Uiso 1 1 calc R U . . .
H9C H 0.413842 0.130917 0.480167 0.061 Uiso 1 1 calc R U . . .
C10 C 0.31693(14) 0.1082(3) 0.5316(2) 0.0492(7) Uani 1 1 d . . . . .
H10A H 0.341882 0.018351 0.545846 0.074 Uiso 1 1 calc R U . . .
H10B H 0.280556 0.103995 0.464763 0.074 Uiso 1 1 calc R U . . .
H10C H 0.300022 0.121064 0.579410 0.074 Uiso 1 1 calc R U . . .

loop_
_atom_site_aniso_label
_atom_site_aniso_U_11
_atom_site_aniso_U_22
_atom_site_aniso_U_33
_atom_site_aniso_U_23
_atom_site_aniso_U_13
_atom_site_aniso_U_12
Cu1 0.02403(16) 0.02216(16) 0.01972(16) 0.00031(11) 0.00833(12) -0.00483(11)
O1 0.0213(8) 0.0223(8) 0.0211(8) -0.0006(6) 0.0064(7) -0.0006(6)
O2 0.0232(8) 0.0262(9) 0.0212(8) -0.0005(6) 0.0050(7) 0.0002(6)
F2 0.0512(9) 0.0395(9) 0.0298(8) 0.0115(7) 0.0040(7) -0.0069(7)
F3 0.0667(11) 0.0351(9) 0.0423(9) 0.0041(7) 0.0152(8) -0.0268(8)
F1 0.0914(13) 0.0325(9) 0.0714(12) 0.0230(8) 0.0516(11) 0.0220(9)
F4 0.0578(11) 0.0751(12) 0.0412(10) 0.0143(8) 0.0322(9) -0.0039(9)
F5 0.0643(11) 0.0573(11) 0.0585(11) -0.0108(8) 0.0453(10) -0.0038(9)
F6 0.0253(8) 0.1142(16) 0.0402(9) -0.0038(9) 0.0124(7) -0.0144(9)
N1 0.0236(10) 0.0201(9) 0.0213(10) -0.0013(7) 0.0070(8) -0.0033(7)
C4 0.0252(11) 0.0248(12) 0.0205(11) -0.0026(9) 0.0148(10) -0.0029(9)
C6 0.0268(12) 0.0266(12) 0.0243(12) 0.0017(9) 0.0156(10) 0.0054(9)
C8 0.0254(12) 0.0284(12) 0.0190(11) -0.0046(9) 0.0051(10) -0.0042(9)
C3 0.0293(12) 0.0296(12) 0.0244(12) -0.0055(10) 0.0107(10) -0.0077(10)
C5 0.0296(12) 0.0198(11) 0.0255(12) -0.0017(9) 0.0129(10) -0.0009(9)
C2 0.0296(13) 0.0518(17) 0.0264(13) 0.0002(11) 0.0133(11) -0.0078(12)
C1 0.0442(15) 0.0292(13) 0.0343(14) 0.0042(11) 0.0166(12) -0.0090(12)
C7 0.0353(14) 0.0326(14) 0.0350(14) 0.0058(11) 0.0116(12) 0.0120(11)
C9 0.0400(15) 0.0521(17) 0.0268(13) -0.0100(12) 0.0135(12) -0.0041(13)
C10 0.0443(16) 0.0529(18) 0.0352(15) -0.0045(13) 0.0051(13) -0.0241(14)

loop_
_geom_bond_atom_site_label_1
_geom_bond_atom_site_label_2
_geom_bond_distance
_geom_bond_site_symmetry_2
_geom_bond_publ_flag
Cu1 O1 2.1868(15) . ?
Cu1 O2 1.8796(15) . ?
Cu1 N1 1.9864(18) . ?
Cu1 C2 1.957(2) . ?
Cu1 C1 1.931(3) . ?
O1 C4 1.264(3) . ?
O2 C6 1.290(3) . ?
F2 C1 1.339(3) . ?
F3 C1 1.334(3) . ?
F1 C1 1.359(3) . ?
F4 C2 1.338(3) . ?
F5 C2 1.331(3) . ?
F6 C2 1.329(3) . ?
N1 H1A 0.9100 . ?
N1 H1B 0.9100 . ?
N1 C8 1.497(3) . ?
C4 C3 1.503(3) . ?
C4 C5 1.404(3) . ?
C6 C5 1.383(3) . ?
C6 C7 1.503(3) . ?
C8 H8 1.0000 . ?
C8 C9 1.512(3) . ?
C8 C10 1.513(3) . ?
C3 H3A 0.9800 . ?
C3 H3B 0.9800 . ?
C3 H3C 0.9800 . ?
C5 H5 0.9500 . ?
C7 H7A 0.9800 . ?
C7 H7B 0.9800 . ?
C7 H7C 0.9800 . ?
C9 H9A 0.9800 . ?
C9 H9B 0.9800 . ?
C9 H9C 0.9800 . ?
C10 H10A 0.9800 . ?
C10 H10B 0.9800 . ?
C10 H10C 0.9800 . ?

loop_
_geom_angle_atom_site_label_1
_geom_angle_atom_site_label_2
_geom_angle_atom_site_label_3
_geom_angle
_geom_angle_site_symmetry_1
_geom_angle_site_symmetry_3
_geom_angle_publ_flag
O2 Cu1 O1 91.25(6) . . ?
O2 Cu1 N1 88.33(7) . . ?
O2 Cu1 C2 87.38(9) . . ?
O2 Cu1 C1 169.72(9) . . ?
N1 Cu1 O1 94.96(7) . . ?
C2 Cu1 O1 101.87(9) . . ?
C2 Cu1 N1 162.71(9) . . ?
C1 Cu1 O1 98.51(9) . . ?
C1 Cu1 N1 94.00(10) . . ?
C1 Cu1 C2 87.46(11) . . ?
C4 O1 Cu1 121.12(13) . . ?
C6 O2 Cu1 127.08(14) . . ?
Cu1 N1 H1A 108.6 . . ?
Cu1 N1 H1B 108.6 . . ?
H1A N1 H1B 107.6 . . ?
C8 N1 Cu1 114.76(14) . . ?
C8 N1 H1A 108.6 . . ?
C8 N1 H1B 108.6 . . ?
O1 C4 C3 116.7(2) . . ?
O1 C4 C5 124.6(2) . . ?
C5 C4 C3 118.7(2) . . ?
O2 C6 C5 127.0(2) . . ?
O2 C6 C7 113.1(2) . . ?
C5 C6 C7 119.8(2) . . ?
N1 C8 H8 108.3 . . ?
N1 C8 C9 110.46(19) . . ?
N1 C8 C10 109.02(19) . . ?
C9 C8 H8 108.3 . . ?
C9 C8 C10 112.3(2) . . ?
C10 C8 H8 108.3 . . ?
C4 C3 H3A 109.5 . . ?
C4 C3 H3B 109.5 . . ?
C4 C3 H3C 109.5 . . ?
H3A C3 H3B 109.5 . . ?
H3A C3 H3C 109.5 . . ?
H3B C3 H3C 109.5 . . ?
C4 C5 H5 116.4 . . ?
C6 C5 C4 127.2(2) . . ?
C6 C5 H5 116.4 . . ?
F4 C2 Cu1 121.07(19) . . ?
F5 C2 Cu1 110.27(16) . . ?
F5 C2 F4 104.3(2) . . ?
F6 C2 Cu1 106.31(16) . . ?
F6 C2 F4 106.4(2) . . ?
F6 C2 F5 107.9(2) . . ?
F2 C1 Cu1 113.48(17) . . ?
F2 C1 F1 103.8(2) . . ?
F3 C1 Cu1 114.35(18) . . ?
F3 C1 F2 107.68(19) . . ?
F3 C1 F1 105.0(2) . . ?
F1 C1 Cu1 111.64(16) . . ?
C6 C7 H7A 109.5 . . ?
C6 C7 H7B 109.5 . . ?
C6 C7 H7C 109.5 . . ?
H7A C7 H7B 109.5 . . ?
H7A C7 H7C 109.5 . . ?
H7B C7 H7C 109.5 . . ?
C8 C9 H9A 109.5 . . ?
C8 C9 H9B 109.5 . . ?
C8 C9 H9C 109.5 . . ?
H9A C9 H9B 109.5 . . ?
H9A C9 H9C 109.5 . . ?
H9B C9 H9C 109.5 . . ?
C8 C10 H10A 109.5 . . ?
C8 C10 H10B 109.5 . . ?
C8 C10 H10C 109.5 . . ?
H10A C10 H10B 109.5 . . ?
H10A C10 H10C 109.5 . . ?
H10B C10 H10C 109.5 . . ?

loop_
_geom_torsion_atom_site_label_1
_geom_torsion_atom_site_label_2
_geom_torsion_atom_site_label_3
_geom_torsion_atom_site_label_4
_geom_torsion
_geom_torsion_site_symmetry_1
_geom_torsion_site_symmetry_2
_geom_torsion_site_symmetry_3
_geom_torsion_site_symmetry_4
_geom_torsion_publ_flag
Cu1 O1 C4 C3 168.18(14) . . . . ?
Cu1 O1 C4 C5 -11.1(3) . . . . ?
Cu1 O2 C6 C5 6.8(3) . . . . ?
Cu1 O2 C6 C7 -174.32(15) . . . . ?
Cu1 N1 C8 C9 171.14(16) . . . . ?
Cu1 N1 C8 C10 -65.1(2) . . . . ?
O1 Cu1 O2 C6 -11.80(17) . . . . ?
O1 C4 C5 C6 1.6(4) . . . . ?
O2 C6 C5 C4 2.0(4) . . . . ?
N1 Cu1 O2 C6 -106.72(18) . . . . ?
C3 C4 C5 C6 -177.7(2) . . . . ?
C2 Cu1 O2 C6 90.03(18) . . . . ?
C1 Cu1 O2 C6 150.0(5) . . . . ?
C7 C6 C5 C4 -176.8(2) . . . . ?

_olex2_submission_special_instructions 'No special instructions were received'
_shelx_res_file                  
;
TITL full1_C2c_a.res in C2/c
    full1_c2c_a.res
    created by SHELXL-2019/3 at 12:37:16 on 06-Mar-2026
REM Old TITL full1_C2c in C2/c
REM SHELXT solution in C2/c: R1 0.104, Rweak 0.005, Alpha 0.034
REM <I/s> 0.474 for 177 systematic absences, Orientation as input
REM Formula found by SHELXT: C10 Cu F8 O
CELL 0.71073 23.1196 9.2773 15.2468 90 117.317 90
ZERR 8 0.0015 0.0007 0.0009 0 0.002 0
LATT 7
SYMM -X,+Y,0.5-Z
SFAC C H Cu F N O
UNIT 80 128 8 48 8 16

L.S. 10
PLAN  1
SIZE 0.304 0.411 0.513
TEMP -123.15
CONF
LIST 4
MORE -1
BOND $H
fmap 2
acta
REM <olex2.extras>
REM <HklSrc "%.\\full1_C2c_a.hkl">
REM </olex2.extras>

WGHT    0.028700    3.213800
FVAR       0.22668
CU1   3    0.384573    0.291771    0.742727    11.00000    0.02403    0.02216 =
         0.01972    0.00031    0.00833   -0.00483
O1    6    0.472224    0.412917    0.838263    11.00000    0.02135    0.02235 =
         0.02112   -0.00061    0.00643   -0.00056
O2    6    0.345117    0.458390    0.669517    11.00000    0.02318    0.02624 =
         0.02124   -0.00047    0.00500    0.00024
F2    4    0.442908    0.116526    0.906040    11.00000    0.05121    0.03952 =
         0.02976    0.01149    0.00404   -0.00690
F3    4    0.359859    0.016756    0.786455    11.00000    0.06675    0.03514 =
         0.04235    0.00409    0.01517   -0.02680
F1    4    0.450473    0.035159    0.781570    11.00000    0.09145    0.03250 =
         0.07135    0.02295    0.05160    0.02197
F4    4    0.338853    0.235887    0.886584    11.00000    0.05779    0.07507 =
         0.04124    0.01431    0.03219   -0.00389
F5    4    0.336268    0.452566    0.843443    11.00000    0.06434    0.05728 =
         0.05850   -0.01084    0.04531   -0.00377
F6    4    0.269335    0.299372    0.741462    11.00000    0.02530    0.11420 =
         0.04024   -0.00377    0.01239   -0.01438
N1    5    0.414057    0.244100    0.642604    11.00000    0.02357    0.02012 =
         0.02132   -0.00128    0.00704   -0.00334
AFIX  23
H1A   2    0.442860    0.312656    0.644862    11.00000   -1.20000
H1B   2    0.435621    0.158455    0.659173    11.00000   -1.20000
AFIX   0
C4    1    0.472313    0.549195    0.838888    11.00000    0.02520    0.02477 =
         0.02046   -0.00265    0.01485   -0.00295
C6    1    0.364743    0.589718    0.692034    11.00000    0.02680    0.02662 =
         0.02426    0.00171    0.01563    0.00543
C8    1    0.360690    0.233820    0.538892    11.00000    0.02537    0.02840 =
         0.01901   -0.00457    0.00505   -0.00425
AFIX  13
H8    2    0.334312    0.324300    0.523321    11.00000   -1.20000
AFIX   0
C3    1    0.530123    0.621456    0.920645    11.00000    0.02932    0.02958 =
         0.02440   -0.00547    0.01074   -0.00770
AFIX 137
H3A   2    0.525193    0.620529    0.981143    11.00000   -1.50000
H3B   2    0.532953    0.721316    0.902004    11.00000   -1.50000
H3C   2    0.569905    0.569623    0.932076    11.00000   -1.50000
AFIX   0
C5    1    0.422331    0.635680    0.769849    11.00000    0.02960    0.01985 =
         0.02546   -0.00172    0.01289   -0.00093
AFIX  43
H5    2    0.428781    0.736954    0.777422    11.00000   -1.20000
AFIX   0
C2    1    0.330584    0.318351    0.809670    11.00000    0.02963    0.05179 =
         0.02642    0.00024    0.01329   -0.00779
C1    1    0.409443    0.106930    0.807646    11.00000    0.04417    0.02923 =
         0.03432    0.00419    0.01664   -0.00898
C7    1    0.318086    0.698219    0.621989    11.00000    0.03531    0.03262 =
         0.03500    0.00582    0.01156    0.01197
AFIX 137
H7A   2    0.316687    0.688040    0.557067    11.00000   -1.50000
H7B   2    0.332619    0.795676    0.647316    11.00000   -1.50000
H7C   2    0.274536    0.681670    0.615922    11.00000   -1.50000
AFIX   0
C9    1    0.388809    0.220545    0.467196    11.00000    0.04003    0.05205 =
         0.02684   -0.00999    0.01347   -0.00411
AFIX 137
H9A   2    0.417445    0.302821    0.475431    11.00000   -1.50000
H9B   2    0.353371    0.219289    0.399509    11.00000   -1.50000
H9C   2    0.413842    0.130917    0.480167    11.00000   -1.50000
AFIX   0
C10   1    0.316933    0.108247    0.531584    11.00000    0.04432    0.05288 =
         0.03520   -0.00453    0.00512   -0.02410
AFIX 137
H10A  2    0.341882    0.018351    0.545846    11.00000   -1.50000
H10B  2    0.280556    0.103995    0.464763    11.00000   -1.50000
H10C  2    0.300022    0.121064    0.579410    11.00000   -1.50000
AFIX   0
HKLF 4


REM  full1_C2c_a.res in C2/c
REM wR2 = 0.0717, GooF = S = 1.053, Restrained GooF = 1.053 for all data
REM R1 = 0.0283 for 2331 Fo > 4sig(Fo) and 0.0349 for all 2663 data
REM 185 parameters refined using 0 restraints

END

WGHT      0.0276      3.2603

REM Highest difference peak  0.392,  deepest hole -0.270,  1-sigma level  0.059
Q1    1   0.3673  0.2922  0.6546  11.00000  0.05    0.39
;
_shelx_res_checksum              69930
####################################################################### 
# 
# This file contains crystal structure data downloaded from the 
# Cambridge Structural Database (CSD) hosted by the Cambridge 
# Crystallographic Data Centre (CCDC).
# 
# Full information about CCDC data access policies and citation 
# guidelines are available at http://www.ccdc.cam.ac.uk/access/V1 
# 
# Audit and citation data items may have been added by the CCDC. 
# Please retain this information to preserve the provenance of 
# this file and to allow appropriate attribution of the data. 
# 
#######################################################################

data_MV278
_database_code_depnum_ccdc_archive 'CCDC 2546501'
loop_
_audit_author_name
_audit_author_address
'Niklas Limberg'
;Freie Universitaet Berlin
Germany
;
_audit_update_record             
;
2026-04-15 deposited with the CCDC.	2026-06-22 downloaded from the CCDC.
;
_audit_creation_method           
;FinalCif V157 by Daniel Kratzert, Freiburg 2026, 
https://dkratzert.de/finalcif.html
;
_shelx_SHELXL_version_number     2019/3
_chemical_name_systematic        ?
_chemical_name_common            ?
_chemical_formula_sum            'C7 H7 Cu F6 O2'
_chemical_formula_moiety         'C7 H7 Cu F6 O2'
_chemical_formula_weight         300.67
_chemical_melting_point          ?
_chemical_absolute_configuration ?
_space_group_crystal_system      monoclinic
_space_group_IT_number           4
_space_group_name_H-M_alt        'P 1 21 1'
_space_group_name_Hall           'P 2yb'
_shelx_space_group_comment       
;
The symmetry employed for this shelxl refinement is uniquely defined
by the following loop, which should always be used as a source of
symmetry information in preference to the above space-group names.
They are only intended as comments.
;

loop_
_space_group_symop_operation_xyz
'x, y, z'
'-x, y+1/2, -z'

_cell_length_a                   8.1514(8)
_cell_length_b                   6.6328(5)
_cell_length_c                   9.9108(9)
_cell_angle_alpha                90
_cell_angle_beta                 111.516(3)
_cell_angle_gamma                90
_cell_volume                     498.50(8)
_cell_formula_units_Z            2
_cell_measurement_temperature    150.00
_cell_measurement_reflns_used    6458
_cell_measurement_theta_min      2.21
_cell_measurement_theta_max      25.30
_exptl_crystal_description       needle
_exptl_crystal_colour            yellow
_exptl_crystal_recrystallization_method ?
_exptl_crystal_density_meas      ?
_exptl_crystal_density_method    ?
_exptl_crystal_density_diffrn    2.003
_exptl_crystal_F_000             296
_exptl_crystal_size_max          0.74
_exptl_crystal_size_mid          0.161
_exptl_crystal_size_min          0.111
_exptl_absorpt_coefficient_mu    2.262
_exptl_absorpt_correction_type   multi-scan
_exptl_absorpt_correction_T_min  0.4397
_exptl_absorpt_correction_T_max  0.7452
_exptl_absorpt_process_details   
;
SADABS-2016/2 (Bruker,2016/2) was used for absorption correction.
wR2(int) was 0.1084 before and 0.0810 after correction.
The Ratio of minimum to maximum transmission is 0.5900.
The \l/2 correction factor is Not present.
;
_exptl_absorpt_special_details   ?
_shelx_estimated_absorpt_T_min   0.285
_shelx_estimated_absorpt_T_max   0.787
_exptl_transmission_factor_min   ?
_exptl_transmission_factor_max   ?
_exptl_special_details           ?
_diffrn_ambient_temperature      150.00
_diffrn_ambient_environment      N~2~
_diffrn_radiation_type           MoK\a
_diffrn_radiation_wavelength     0.71073
_diffrn_radiation_monochromator  'mirror optics'
_diffrn_measurement_ambient_temperature_device_make 'Oxford Cryostream 700'
_diffrn_radiation_probe          x-ray
_diffrn_source                   'microfocus sealed X-ray tube'
_diffrn_source_type              'Incoatec I\ms'
_diffrn_source_voltage           50.0
_diffrn_source_current           1.0
_diffrn_detector                 CPAD
_diffrn_detector_type            'Bruker PHOTON II'
_diffrn_detector_area_resol_mean 7.41
_diffrn_measurement_device       'three-circle diffractometer'
_diffrn_measurement_device_type  'Bruker D8 VENTURE dual wavelength Mo/Cu'
_diffrn_measurement_method       '\w and \f scans'
_diffrn_measurement_specimen_support 'MiTeGen micromount'
_diffrn_reflns_number            11823
_diffrn_reflns_av_unetI/netI     0.0353
_diffrn_reflns_av_R_equivalents  0.0583
_diffrn_reflns_theta_min         2.209
_diffrn_reflns_theta_max         25.360
_diffrn_reflns_theta_full        25.242
_diffrn_reflns_limit_h_min       -9
_diffrn_reflns_limit_h_max       9
_diffrn_reflns_limit_k_min       -7
_diffrn_reflns_limit_k_max       7
_diffrn_reflns_limit_l_min       -11
_diffrn_reflns_limit_l_max       11
_diffrn_standards_number         0
_diffrn_measured_fraction_theta_max 0.999
_diffrn_measured_fraction_theta_full 0.999
_diffrn_reflns_Laue_measured_fraction_max 0.999
_diffrn_reflns_Laue_measured_fraction_full 0.999
_diffrn_reflns_point_group_measured_fraction_max 0.998
_diffrn_reflns_point_group_measured_fraction_full 0.998
_reflns_number_total             1822
_reflns_number_gt                1659
_reflns_threshold_expression     'I > 2\s(I)'
_reflns_Friedel_coverage         0.829
_reflns_Friedel_fraction_max     0.998
_reflns_Friedel_fraction_full    0.998
_reflns_special_details          
;
 Reflections were merged by SHELXL according to the crystal
 class for the calculation of statistics and refinement.
 
 _reflns_Friedel_fraction is defined as the number of unique
 Friedel pairs measured divided by the number that would be
 possible theoretically, ignoring centric projections and
 systematic absences. Completness statistics refer to single and
 composite reflections containing twin component 1 only.
;
_computing_data_collection       
'Bruker BIS V6.2.18/2023-03-24 and APEX4 2022.1-1'
_computing_cell_refinement       'SAINT V8.41 (?, 2016)'
_computing_data_reduction        'SAINT V8.41 (?, 2016)'
_computing_structure_solution    'SHELXT 2018/2 (Sheldrick, 2018)'
_computing_structure_refinement  'XL  (Sheldrick, 2008)'
_computing_molecular_graphics    'Olex2 1.5-alpha (Dolomanov et al., 2009)'
_computing_publication_material  'Olex2 1.5-alpha (Dolomanov et al., 2009)'
_refine_special_details          
;
 Refined as a 2-component inversion twin.
;
_refine_ls_structure_factor_coef Fsqd
_refine_ls_matrix_type           full
_refine_ls_weighting_scheme      calc
_refine_ls_weighting_details     
'w=1/[\s^2^(Fo^2^)+(0.0140P)^2^+0.4046P] where P=(Fo^2^+2Fc^2^)/3'
_atom_sites_solution_primary     direct
_atom_sites_solution_secondary   ?
_atom_sites_solution_hydrogens   geom
_refine_ls_hydrogen_treatment    constr
_refine_ls_number_reflns         1822
_refine_ls_number_parameters     204
_refine_ls_number_restraints     88
_refine_ls_R_factor_all          0.0305
_refine_ls_R_factor_gt           0.0253
_refine_ls_wR_factor_ref         0.0627
_refine_ls_wR_factor_gt          0.0587
_refine_ls_goodness_of_fit_ref   1.060
_refine_ls_restrained_S_all      1.147
_refine_ls_shift/su_max          0.001
_refine_ls_shift/su_mean         0.000
_refine_diff_density_max         0.290
_refine_diff_density_min         -0.296
_refine_diff_density_rms         0.055
_refine_ls_extinction_method     none
_refine_ls_extinction_coef       .
_refine_ls_abs_structure_Flack   0.46(6)
_refine_ls_abs_structure_details 
;
 Refined as an inversion twin.
;

loop_
_twin_individual_id
_twin_individual_mass_fraction_refined
1 0.54(6)
2 0.46(6)

loop_
_atom_type_symbol
_atom_type_description
_atom_type_scat_dispersion_real
_atom_type_scat_dispersion_imag
_atom_type_scat_source
C C 0.0033 0.0016 'International Tables Vol C Tables 4.2.6.8 and 6.1.1.4'
H H 0.0000 0.0000 'International Tables Vol C Tables 4.2.6.8 and 6.1.1.4'
Cu Cu 0.3201 1.2651 'International Tables Vol C Tables 4.2.6.8 and 6.1.1.4'
F F 0.0171 0.0103 'International Tables Vol C Tables 4.2.6.8 and 6.1.1.4'
O O 0.0106 0.0060 'International Tables Vol C Tables 4.2.6.8 and 6.1.1.4'

_geom_special_details            
;
 All esds (except the esd in the dihedral angle between two l.s. planes)
 are estimated using the full covariance matrix.  The cell esds are taken
 into account individually in the estimation of esds in distances, angles
 and torsion angles; correlations between esds in cell parameters are only
 used when they are defined by crystal symmetry.  An approximate (isotropic)
 treatment of cell esds is used for estimating esds involving l.s. planes.
;
_audit_creation_date             2026-03-31
_exptl_crystal_colour_lustre     clear
_exptl_crystal_colour_primary    yellow
_diffrn_source_power             0.05
_olex2_refinement_description    
;
1. Twinned data refinement
 Scales: 0.54(6)
 0.46(6)
2. Fixed Uiso
 At 1.2 times of:
  All C(H) groups
 At 1.5 times of:
  All C(H,H,H) groups
3. Restrained distances
 F5A-C2 \\sim F4B-C2
 with sigma of 0.02
 F4A-C2 \\sim F6B-C2
 with sigma of 0.02
 F6A-C2 \\sim F5B-C2
 with sigma of 0.02
 F6A-C2 \\sim F6B-C2 \\sim F4A-C2 \\sim F4B-C2 \\sim F5A-C2 \\sim F5B-C2
 with sigma of 0.02
4. Uiso/Uaniso restraints and constraints
Uanis(F1B) \\sim Ueq, Uanis(F2A) \\sim Ueq, Uanis(F2B) \\sim Ueq, Uanis(F3A)
\\sim Ueq, Uanis(F3B) \\sim Ueq, Uanis(F1A) \\sim Ueq: with sigma of 0.01 and
sigma for terminal atoms of 0.01
Uanis(F5A) \\sim Ueq, Uanis(F5B) \\sim Ueq, Uanis(F6A) \\sim Ueq, Uanis(F6B)
\\sim Ueq, Uanis(F4A) \\sim Ueq, Uanis(F4B) \\sim Ueq: with sigma of 0.01 and
sigma for terminal atoms of 0.01
5. Others
 Sof(F2A)=Sof(F1A)=Sof(F3A)=1-FVAR(1)
 Sof(F3B)=Sof(F2B)=Sof(F1B)=FVAR(1)
 Sof(F4B)=Sof(F5B)=Sof(F6B)=1-FVAR(2)
 Sof(F5A)=Sof(F4A)=Sof(F6A)=FVAR(2)
6.a Aromatic/amide H refined with riding coordinates:
 C5(H5)
6.b Idealised Me refined as rotating group:
 C3(H3A,H3B,H3C), C7(H7A,H7B,H7C)
;

loop_
_atom_site_label
_atom_site_type_symbol
_atom_site_fract_x
_atom_site_fract_y
_atom_site_fract_z
_atom_site_U_iso_or_equiv
_atom_site_adp_type
_atom_site_occupancy
_atom_site_site_symmetry_order
_atom_site_calc_flag
_atom_site_refinement_flags_posn
_atom_site_refinement_flags_adp
_atom_site_refinement_flags_occupancy
_atom_site_disorder_assembly
_atom_site_disorder_group
Cu1 Cu 0.65753(6) 0.4849(5) 0.69350(4) 0.03041(17) Uani 1 1 d . . . . .
O1 O 0.6946(3) 0.482(2) 0.5172(3) 0.0284(6) Uani 1 1 d . . . . .
O2 O 0.4121(3) 0.487(2) 0.6074(3) 0.0338(6) Uani 1 1 d . . . . .
F5A F 0.707(2) 0.3255(18) 0.9633(16) 0.064(4) Uani 0.76(2) 1 d D U P A 1
F4A F 0.6976(19) 0.6508(14) 0.9601(14) 0.056(4) Uani 0.76(2) 1 d D U P A 1
F6A F 0.4653(7) 0.478(3) 0.8700(6) 0.057(2) Uani 0.76(2) 1 d D U P A 1
C6 C 0.3227(5) 0.482(3) 0.4716(4) 0.0320(9) Uani 1 1 d . . . . .
C4 C 0.5729(5) 0.486(3) 0.3906(4) 0.0269(8) Uani 1 1 d . . . . .
C3 C 0.6382(5) 0.486(4) 0.2676(4) 0.0388(9) Uani 1 1 d . . . . .
H3A H 0.721125 0.597503 0.279909 0.058 Uiso 1 1 calc R U . . .
H3B H 0.538233 0.501970 0.175725 0.058 Uiso 1 1 calc R U . . .
H3C H 0.697972 0.357863 0.266726 0.058 Uiso 1 1 calc R U . . .
C5 C 0.3931(5) 0.483(3) 0.3630(4) 0.0295(8) Uani 1 1 d . . . . .
H5 H 0.313943 0.483017 0.264798 0.035 Uiso 1 1 calc R U . . .
C2 C 0.6370(7) 0.491(2) 0.8844(5) 0.0437(13) Uani 1 1 d D . . . .
C1 C 0.9119(6) 0.488(4) 0.7966(5) 0.0434(12) Uani 1 1 d . . . . .
C7 C 0.1278(5) 0.481(4) 0.4334(6) 0.0505(13) Uani 1 1 d . . . . .
H7A H 0.096662 0.376699 0.490220 0.076 Uiso 1 1 calc R U . . .
H7B H 0.068846 0.451549 0.329805 0.076 Uiso 1 1 calc R U . . .
H7C H 0.089757 0.612764 0.455180 0.076 Uiso 1 1 calc R U . . .
F3B F 0.9853(19) 0.449(3) 0.9373(16) 0.048(5) Uani 0.413(16) 1 d . U P B 1
F2B F 0.985(2) 0.352(3) 0.743(2) 0.068(6) Uani 0.413(16) 1 d . U P B 1
F1B F 0.966(3) 0.669(3) 0.782(3) 0.080(7) Uani 0.413(16) 1 d . U P B 1
F2A F 0.9959(10) 0.508(4) 0.7044(9) 0.058(4) Uani 0.587(16) 1 d . U P B 2
F1A F 0.978(2) 0.596(3) 0.9055(19) 0.099(7) Uani 0.587(16) 1 d . U P B 2
F3A F 0.9587(16) 0.2857(18) 0.8430(13) 0.065(3) Uani 0.587(16) 1 d . U P B 2
F4B F 0.784(3) 0.559(4) 0.9943(18) 0.059(8) Uani 0.24(2) 1 d D U P A 2
F5B F 0.618(4) 0.303(3) 0.912(2) 0.041(5) Uani 0.24(2) 1 d D U P A 2
F6B F 0.500(4) 0.589(6) 0.879(3) 0.082(9) Uani 0.24(2) 1 d D U P A 2

loop_
_atom_site_aniso_label
_atom_site_aniso_U_11
_atom_site_aniso_U_22
_atom_site_aniso_U_33
_atom_site_aniso_U_23
_atom_site_aniso_U_13
_atom_site_aniso_U_12
Cu1 0.0386(3) 0.0294(3) 0.0270(3) 0.0007(9) 0.01657(19) -0.0001(9)
O1 0.0264(12) 0.0320(15) 0.0299(13) -0.006(5) 0.0138(11) -0.001(5)
O2 0.0380(14) 0.0338(14) 0.0402(15) 0.000(7) 0.0270(12) -0.003(7)
F5A 0.082(9) 0.070(9) 0.049(7) 0.023(6) 0.035(6) 0.024(6)
F4A 0.082(8) 0.047(6) 0.050(6) -0.021(5) 0.040(6) -0.005(5)
F6A 0.060(3) 0.085(6) 0.041(2) 0.004(7) 0.036(2) -0.012(7)
C6 0.0320(19) 0.022(2) 0.048(2) -0.007(7) 0.0219(18) -0.009(6)
C4 0.0340(19) 0.0211(17) 0.0305(18) 0.001(8) 0.0175(16) -0.007(7)
C3 0.040(2) 0.050(2) 0.033(2) 0.000(11) 0.0220(17) 0.004(10)
C5 0.0301(17) 0.0276(19) 0.0331(18) -0.001(8) 0.0142(15) 0.000(7)
C2 0.061(3) 0.043(3) 0.033(2) 0.019(8) 0.023(2) 0.003(10)
C1 0.044(2) 0.051(3) 0.031(2) 0.014(10) 0.0087(19) 0.009(10)
C7 0.035(2) 0.057(4) 0.069(3) 0.008(11) 0.031(2) 0.004(9)
F3B 0.040(5) 0.058(13) 0.038(5) 0.026(6) 0.005(4) 0.021(6)
F2B 0.039(6) 0.090(12) 0.069(10) -0.033(9) 0.014(6) 0.022(7)
F1B 0.058(9) 0.058(10) 0.089(12) 0.036(9) -0.015(8) -0.024(7)
F2A 0.034(3) 0.088(12) 0.044(3) 0.008(7) 0.006(2) -0.001(6)
F1A 0.075(7) 0.112(13) 0.089(11) -0.061(9) 0.005(7) 0.001(8)
F3A 0.069(6) 0.063(6) 0.058(7) 0.020(5) 0.015(5) 0.026(5)
F4B 0.090(12) 0.069(15) 0.033(8) -0.021(7) 0.039(8) -0.041(9)
F5B 0.056(11) 0.038(8) 0.032(9) -0.001(6) 0.019(8) -0.023(8)
F6B 0.104(14) 0.087(16) 0.064(12) -0.013(10) 0.042(10) 0.039(11)

loop_
_geom_bond_atom_site_label_1
_geom_bond_atom_site_label_2
_geom_bond_distance
_geom_bond_site_symmetry_2
_geom_bond_publ_flag
Cu1 O1 1.880(2) . ?
Cu1 O2 1.865(3) . ?
Cu1 C2 1.960(4) . ?
Cu1 C1 1.947(5) . ?
O1 C4 1.283(4) . ?
O2 C6 1.274(5) . ?
F5A C2 1.348(13) . ?
F4A C2 1.286(13) . ?
F6A C2 1.357(7) . ?
C6 C5 1.393(5) . ?
C6 C7 1.492(5) . ?
C4 C3 1.499(5) . ?
C4 C5 1.388(5) . ?
C3 H3A 0.9800 . ?
C3 H3B 0.9800 . ?
C3 H3C 0.9800 . ?
C5 H5 0.9500 . ?
C2 F4B 1.363(16) . ?
C2 F5B 1.301(18) . ?
C2 F6B 1.273(19) . ?
C1 F3B 1.327(16) . ?
C1 F2B 1.30(2) . ?
C1 F1B 1.30(3) . ?
C1 F2A 1.334(10) . ?
C1 F1A 1.24(2) . ?
C1 F3A 1.43(3) . ?
C7 H7A 0.9800 . ?
C7 H7B 0.9800 . ?
C7 H7C 0.9800 . ?

loop_
_geom_angle_atom_site_label_1
_geom_angle_atom_site_label_2
_geom_angle_atom_site_label_3
_geom_angle
_geom_angle_site_symmetry_1
_geom_angle_site_symmetry_3
_geom_angle_publ_flag
O1 Cu1 C2 175.9(2) . . ?
O1 Cu1 C1 89.11(15) . . ?
O2 Cu1 O1 94.93(11) . . ?
O2 Cu1 C2 89.12(17) . . ?
O2 Cu1 C1 175.8(3) . . ?
C1 Cu1 C2 86.8(2) . . ?
C4 O1 Cu1 125.3(2) . . ?
C6 O2 Cu1 125.8(2) . . ?
O2 C6 C5 125.3(3) . . ?
O2 C6 C7 114.2(4) . . ?
C5 C6 C7 120.4(4) . . ?
O1 C4 C3 114.6(3) . . ?
O1 C4 C5 125.1(3) . . ?
C5 C4 C3 120.2(3) . . ?
C4 C3 H3A 109.5 . . ?
C4 C3 H3B 109.5 . . ?
C4 C3 H3C 109.5 . . ?
H3A C3 H3B 109.5 . . ?
H3A C3 H3C 109.5 . . ?
H3B C3 H3C 109.5 . . ?
C6 C5 H5 118.3 . . ?
C4 C5 C6 123.5(3) . . ?
C4 C5 H5 118.3 . . ?
F5A C2 Cu1 112.0(9) . . ?
F5A C2 F6A 102.1(12) . . ?
F4A C2 Cu1 115.5(8) . . ?
F4A C2 F5A 110.0(5) . . ?
F4A C2 F6A 106.0(12) . . ?
F6A C2 Cu1 110.3(4) . . ?
F4B C2 Cu1 114.7(9) . . ?
F5B C2 Cu1 103.9(11) . . ?
F5B C2 F4B 106.6(13) . . ?
F6B C2 Cu1 110.5(13) . . ?
F6B C2 F4B 111.5(18) . . ?
F6B C2 F5B 109(2) . . ?
F3B C1 Cu1 122.2(8) . . ?
F2B C1 Cu1 109.6(12) . . ?
F2B C1 F3B 101.4(16) . . ?
F2B C1 F1B 111.7(14) . . ?
F1B C1 Cu1 106.8(13) . . ?
F1B C1 F3B 104.9(18) . . ?
F2A C1 Cu1 110.9(4) . . ?
F2A C1 F3A 99.8(16) . . ?
F1A C1 Cu1 120.2(12) . . ?
F1A C1 F2A 111.7(17) . . ?
F1A C1 F3A 106.4(12) . . ?
F3A C1 Cu1 105.4(12) . . ?
C6 C7 H7A 109.5 . . ?
C6 C7 H7B 109.5 . . ?
C6 C7 H7C 109.5 . . ?
H7A C7 H7B 109.5 . . ?
H7A C7 H7C 109.5 . . ?
H7B C7 H7C 109.5 . . ?

loop_
_geom_torsion_atom_site_label_1
_geom_torsion_atom_site_label_2
_geom_torsion_atom_site_label_3
_geom_torsion_atom_site_label_4
_geom_torsion
_geom_torsion_site_symmetry_1
_geom_torsion_site_symmetry_2
_geom_torsion_site_symmetry_3
_geom_torsion_site_symmetry_4
_geom_torsion_publ_flag
Cu1 O1 C4 C3 179.1(12) . . . . ?
Cu1 O1 C4 C5 -3(3) . . . . ?
Cu1 O2 C6 C5 -3(3) . . . . ?
Cu1 O2 C6 C7 178.8(14) . . . . ?
O1 Cu1 O2 C6 1.7(17) . . . . ?
O1 C4 C5 C6 2(3) . . . . ?
O2 Cu1 O1 C4 1.3(15) . . . . ?
O2 C6 C5 C4 2(3) . . . . ?
C3 C4 C5 C6 179.4(17) . . . . ?
C2 Cu1 O2 C6 -179.0(16) . . . . ?
C1 Cu1 O1 C4 -177.7(16) . . . . ?
C7 C6 C5 C4 179.6(19) . . . . ?

_olex2_submission_special_instructions 'No special instructions were received'
_vrf_PLAT090_MV278               
;PROBLEM: Poor Data / Parameter Ratio (Zmax > 18) ........       4.88 Note  
RESPONSE: The low data-to-parameter ratio is due to rotational disorder of both 
CF3 groups (6 of 16 atoms) and refinement as an inversion twin.
;
_shelx_res_file                  
;
TITL full1_P21_b.res in P2(1)
    full1_p21_b.res
    created by SHELXL-2019/3 at 17:01:23 on 31-Mar-2026
REM Old TITL full1_P21 in P2(1)
REM SHELXT solution in P2(1): R1 0.130, Rweak 0.005, Alpha 0.078
REM <I/s> 0.813 for 4 systematic absences, Orientation as input
REM Flack x = 0.480 ( 0.013 ) from 715 Parsons' quotients
REM Formula found by SHELXT: C11 Cu F2B
CELL 0.71073 8.1514 6.6328 9.9108 90 111.516 90
ZERR 2 0.0008 0.0005 0.0009 0 0.003 0
LATT -1
SYMM -X,0.5+Y,-Z
SFAC C H Cu F O
UNIT 14 14 2 12 4
ISOR 0.01 0.01 F1B F2A F2B F3A F3B F1A
SADI F5A C2 F4B C2
SADI F4A C2 F6B C2
SADI F6A C2 F5B C2
ISOR 0.01 0.01 F5A F5B F6A F6B F4A F4B
SADI F6A C2 F6B C2 F4A C2 F4B C2 F5A C2 F5B C2

L.S. 50
PLAN  5
SIZE 0.111 0.161 0.74
TEMP -123.15
CONF
LIST 4
MORE -1
BOND $H
fmap 2
acta
TWIN -1 0 0 0 -1 0 0 0 -1 2
REM <olex2.extras>
REM <HklSrc "%.\\full1_P21_b.hkl">
REM </olex2.extras>

WGHT    0.014000    0.404600
BASF   0.45775
FVAR       0.88700   0.41266   0.76449
CU1   3    0.657529    0.484941    0.693503    11.00000    0.03865    0.02942 =
         0.02701    0.00073    0.01657   -0.00005
O1    5    0.694646    0.482222    0.517156    11.00000    0.02638    0.03202 =
         0.02989   -0.00650    0.01380   -0.00129
O2    5    0.412052    0.486832    0.607364    11.00000    0.03800    0.03382 =
         0.04024    0.00029    0.02704   -0.00321
PART 1
F5A   4    0.707042    0.325550    0.963295    31.00000    0.08231    0.07040 =
         0.04859    0.02345    0.03536    0.02379
F4A   4    0.697589    0.650813    0.960137    31.00000    0.08216    0.04740 =
         0.05047   -0.02095    0.03967   -0.00529
F6A   4    0.465253    0.478066    0.869968    31.00000    0.06040    0.08481 =
         0.04066    0.00377    0.03556   -0.01165
PART 0
C6    1    0.322693    0.481572    0.471562    11.00000    0.03205    0.02206 =
         0.04807   -0.00705    0.02189   -0.00918
C4    1    0.572864    0.485788    0.390622    11.00000    0.03397    0.02111 =
         0.03053    0.00074    0.01754   -0.00682
C3    1    0.638203    0.485780    0.267599    11.00000    0.03977    0.05043 =
         0.03337   -0.00016    0.02197    0.00418
AFIX 137
H3A   2    0.721125    0.597503    0.279909    11.00000   -1.50000
H3B   2    0.538233    0.501970    0.175725    11.00000   -1.50000
H3C   2    0.697972    0.357863    0.266726    11.00000   -1.50000
AFIX   0
C5    1    0.393112    0.483411    0.362967    11.00000    0.03008    0.02762 =
         0.03313   -0.00130    0.01418    0.00026
AFIX  43
H5    2    0.313943    0.483017    0.264798    11.00000   -1.20000
AFIX   0
C2    1    0.637016    0.491292    0.884435    11.00000    0.06123    0.04257 =
         0.03251    0.01918    0.02322    0.00302
C1    1    0.911903    0.488266    0.796587    11.00000    0.04392    0.05124 =
         0.03090    0.01375    0.00873    0.00870
C7    1    0.127757    0.480559    0.433418    11.00000    0.03528    0.05701 =
         0.06948    0.00831    0.03141    0.00400
AFIX 137
H7A   2    0.096662    0.376699    0.490220    11.00000   -1.50000
H7B   2    0.068846    0.451549    0.329805    11.00000   -1.50000
H7C   2    0.089757    0.612764    0.455180    11.00000   -1.50000
AFIX   0
PART 1
F3B   4    0.985320    0.448674    0.937307    21.00000    0.03963    0.05755 =
         0.03790    0.02644    0.00460    0.02104
F2B   4    0.984794    0.352304    0.742501    21.00000    0.03867    0.09044 =
         0.06854   -0.03329    0.01379    0.02157
F1B   4    0.965565    0.668727    0.782167    21.00000    0.05761    0.05794 =
         0.08871    0.03644   -0.01488   -0.02400
PART 2
F2A   4    0.995851    0.507932    0.704366   -21.00000    0.03377    0.08780 =
         0.04424    0.00811    0.00572   -0.00061
F1A   4    0.978352    0.596254    0.905516   -21.00000    0.07533    0.11155 =
         0.08866   -0.06137    0.00509    0.00057
F3A   4    0.958727    0.285726    0.843023   -21.00000    0.06857    0.06257 =
         0.05816    0.02001    0.01513    0.02637
F4B   4    0.783598    0.558665    0.994264   -31.00000    0.09037    0.06863 =
         0.03251   -0.02135    0.03887   -0.04099
F5B   4    0.617821    0.302767    0.911767   -31.00000    0.05570    0.03831 =
         0.03159   -0.00107    0.01934   -0.02315
F6B   4    0.500069    0.588831    0.878612   -31.00000    0.10415    0.08734 =
         0.06444   -0.01327    0.04166    0.03867
HKLF 4


REM  full1_P21_b.res in P2(1)
REM wR2 = 0.0627, GooF = S = 1.060, Restrained GooF = 1.147 for all data
REM R1 = 0.0253 for 1659 Fo > 4sig(Fo) and 0.0305 for all 1822 data
REM 204 parameters refined using 88 restraints

END

WGHT      0.0140      0.4040

REM Highest difference peak  0.290,  deepest hole -0.296,  1-sigma level  0.055
Q1    1   0.8745  0.4839  1.0138  11.00000  0.05    0.29
Q2    1   0.7749  0.4881  0.7058  11.00000  0.05    0.25
Q3    1   0.5360  0.3753  0.6076  11.00000  0.05    0.24
Q4    1   0.5272  0.5956  0.6072  11.00000  0.05    0.24
Q5    1   0.2182  0.4902  0.4439  11.00000  0.05    0.24
;
_shelx_res_checksum              19803
